# Supplementary material for: Establishment of closed 35S ribosomal RNA gene chromatin in stationary Saccharomyces cerevisiae cells
Source: Nucleic Acids Res. 2024 Oct 7;52(20):12208–26. doi: 10.1093/nar/gkae838 (PMC11551728; doi:10.1093/nar/gkae838)
Supplement: gkae838_Supplemental_Files [file gkae838_supplemental_files.zip]

Archive with 4 entries (4 files):
- Supplemental_Dataset_SD1.xlsx
- Supplemental_Dataset_SD2.xlsx
- Supplemental_Tables.xlsx
- Supplementary_data_070924.pdf
