# Supplementary material for: Establishment of closed 35S ribosomal RNA gene chromatin in stationary Saccharomyces cerevisiae cells
Source: Nucleic Acids Res. 2024 Oct 7;52(20):12208–26. doi: 10.1093/nar/gkae838 (PMC11551728; doi:10.1093/nar/gkae838)
Supplement: gkae838_Supplemental_Files [file gkae838_supplemental_files.zip › Supplemental_Dataset_SD1.xlsx]

## Sheet: Figure 1C
		OD600
		A190-MN
	growth [h]	RPD3	rpd3
		348	2919
exp	0	0.417	0.236
	7	5.31	4.75
	48	15.78	9.7
	144	13.25	12.37

## Sheet: Figure 2
		OD600
		A190-MN		Hmo1-MN
	growth [h]	RPD3	rpd3	RPD3	rpd3
		1717	2256	1761	2257
exp	0	0.566	0.249	0.551	0.252
	4	4.775	1.965	4.485	1.715
	9	7.06	5.79	7.27	6.26
	24	13.8	11.26	13.56	11.98
	48	14.22	13.07	16.1	13.22
	72	17.12	14.44	16.98	14.7
stat	144	19.07	16.1	18.85	21.47

## Sheet: Figure 3
		OD600
		Rpa135-TAP		Rrn7-TAP		Rrn9-TAP		Rrn3-TAP		Spt15-TAP
		RPD3	rpd3	RPD3	rpd3	RPD3	rpd3	RPD3	rpd3	RPD3	rpd3
	growth [h]	3078	3136	3116	3122	3118	3124	3120	3126	3327	3329
exp	0	0.8	0.625	0.735	0.535	0.248	0.266	0.651	0.563	0.404	0.34
diauxic shift	9	7.67	6.56	6.98	6.1	2.92	3.15	6.9	5.95	7.27	1.53
post diauxic shift	48	15.54	9.46	13.28	11.98	12.8	11.16	17.36	11.44	15.18	9.36
stationary	144	18.46	10.42	16.1	13.18	17.44	12.92	20.42	13.02	15.4	11.34

## Sheet: Figure 5 & S5 
		Rpa135-TAP		Rrn7-TAP		Rrn9-TAP		Rrn3-TAP		Rrn7-TAP		Rrn9-TAP		Rrn3-TAP		Rpa135-TAP
	db#	RPD3		RPD3		RPD3		RPD3		rpd3		rpd3		rpd3		rpd3
		3078	3079	3116	3117	3118	3119	3120	3121	3122	3123	3124	3125	3126	3127	3136	3137
	exp	0.573	0.471	0.578	0.472	0.49	0.354	0.59	0.482	0.575	0.458	0.486	0.458	0.532	0.495	0.558	0.45
	stat	14.96	14.4	15.88	15.82	15.82	6.76	15.64	15.26	11.64	8.98	10.46	11.26	9.24	9.02	10.42	9.52

## Sheet: Figure 6
			OD600													OD600
			rrn3(S213P)													rrn3(S213P)
			HMO1		hmo1											HMO1		hmo1
			RPD3	rpd3	RPD3	rpd3										RPD3	rpd3	RPD3	rpd3
	T-shift [h]	growth [h]	1075	2921	2945	2947								growth [h]	T-shift [h]	1075	2921	2945	2947
exp	0	0	0.8	0.7	0.3	0.5							exp	0	0	0.8	0.7	0.3	0.5
diauxic	0	24	8.7	7.5	3.1	5.3									1	1.2	1	0.3	0.7
post-diauxic	0	48	13.6	12	7.6	7.2									2.5	2.1	1.7	0.4	0.9
stat	0	144	17.6	15.8	14.1	12.3									5	3.6	2.7	0.7	1.2
													diauxic	24	0	8.7	7.5	3.1	5.3
															1	8.5	7.7	3.7	5.2
															2.5	8.4	7.5	4.4	5.5
															5	8.7	8.3	4.4	5.7
													post-diauxic	48	0	13.6	12	7.6	7.2
															1	16.9	15.9	7.7	7.8
															2.5	14.7	11.8	7.6	7.4
															5	14.5	11.3	7.5	7.4
													stat	144	0	17.6	15.8	14.1	12.3
															1	17.7	15.7	13.6	12.9
															2.5	17.7	15.8	14.4	13.2
															5	17.5	15.8	15.8	13.1

## Sheet: Figure 7
		OD600
		rpd3	RPD3
	growth [h]			pTEF1-CF	pSPT15-CF
		2919	348	4967	4969
exp	0	0.51	0.55	0.55	0.53
post-diauxic	48	15	24	24	24
stat	144	14	22	21	26
		OD600
	growth [h]		pGAL-CF
		348	4964
exp	0	0.565	0.503
post-diauxic	48	30	29
Addition of galactose	52	30	33

## Sheet: Supplemental Figure S3
		OD600
		Rrn9-MN		Spt15-MN		Rrn7-MN
		RPD3	rpd3	RPD3	rpd3	RPD3	rpd3
	growth [h]	1151	3028	1185	3030	881	3024
exp	0	0.355	0.27	0.354	0.21	0.497	0.353
	4		1.77	2.935	1.66	3.93	2.275
	9		7.4	6.78	4.98	7.36	5.98
	24		10.2	11.62	9.68	14.28	11.16
	48		11.875	12.04	11.8	14.85	11.95
	72		14.38	15.4	13.34	17.86	13.68
stat	144	35.52	16.07	19.15	15.25	21.1	17.77

## Sheet: Supplemental Figure S6
	growth	T-shift	4.2	5.2	6.2
			RPD3	rpd3
		db#	HMO1		hmo1
			348	2919	2614
exp	0h	0h	0.653	0.592	0.463
		1.5h	1.674	1.514	0.822
		5h	4.44	4.5	1.668
stat	144h	0h	16.34	13.16	10.2
		1.5h	16.2	11.06	10.22
		5h	14.24	11.26	11.18
