# Supplementary material for: Establishment of closed 35S ribosomal RNA gene chromatin in stationary Saccharomyces cerevisiae cells
Source: Nucleic Acids Res. 2024 Oct 7;52(20):12208–26. doi: 10.1093/nar/gkae838 (PMC11551728; doi:10.1093/nar/gkae838)
Supplement: gkae838_Supplemental_Files [file gkae838_supplemental_files.zip › Supplemental_Dataset_SD2.xlsx]

## Sheet: Figure 3B
		amplicon_1 (primers 969/970)																						2	amplicon_1 (primers 969/970)																						3	amplicon_2 (primers 920/921)
		Quantitation							Comparative Quantitation																Quantitation							Comparative Quantitation																Quantitation
strains	short genotype
3078	RPA135-TAP; RPD3	No.	Name	Ct	Rep. Ct	Rep. Ct Std. Dev.			No.	Name	Take Off	Amplification	Comparative Conc.	Rep. Conc.	Rep. Calibrator	STDEV Take Off									No.	Name	Ct	Rep. Ct	Rep. Ct Std. Dev.			No.	Name	Take Off	Amplification	Comparative Conc.	Rep. Conc.	Rep. Calibrator	STDEV Take Off									No.	Name
3136	RPA135-TAP; rpd3	A1	3078 0h IN1	11.14	11.16	0.04			A1	3078 0h IN1	11.9	1.8	1.14	1	Calibrator	0.208167									A1							A1																A1	3078 0h IN1_5S
		A2	3078 0h IN1	11.21					A2	3078 0h IN1	12.3	1.77	0.908												A2							A2																A2	3078 0h IN1_5S
		A3	3078 0h IN1	11.14					A3	3078 0h IN1	12.2	1.84	0.962												A3							A3																A3	3078 0h IN1_5S
		A4	3078 0h IN2	12.27	12.23	0.06			A4	3078 0h IN2	13.1	1.77	0.571	0.518		0.152753									A4							A4																A4	3078 0h IN2_5S
		A5	3078 0h IN2	12.26					A5	3078 0h IN2	13.3	1.77	0.509												A5							A5																A5	3078 0h IN2_5S
		A6	3078 0h IN2	12.16					A6	3078 0h IN2	13.4	1.81	0.48												A6							A6																A6	3078 0h IN2_5S
		A7	3078 0h IN3	10.53	10.83	0.48			A7	3078 0h IN3	11.7	1.78	1.29	1.14		0.43589									A7							A7																A7	3078 0h IN3_5S
		A8	3078 0h IN3	10.59					A8	3078 0h IN3	11.6	1.81	1.36												A8							A8																A8	3078 0h IN3_5S
		B1	3078 0h IN3	11.38					B1	3078 0h IN3	12.4	1.81	0.857												B1							B1																B1	3078 0h IN3_5S
		B2	3078 0h IP1	9.69	9.61	0.07			B2	3078 0h IP1	10.8	1.77	2.17	2.21		0.057735									B2							B2																B2	3078 0h IP1_5S
		B3	3078 0h IP1	9.56					B3	3078 0h IP1	10.8	1.78	2.17												B3							B3																B3	3078 0h IP1_5S
		B4	3078 0h IP1	9.57					B4	3078 0h IP1	10.7	1.79	2.3												B4							B4																B4	3078 0h IP1_5S
		B5	3078 0h IP2	9.78	9.74	0.06			B5	3078 0h IP2	10.7	1.79	2.3	2.3		2.17558e-15									B5							B5																B5	3078 0h IP2_5S
		B6	3078 0h IP2	9.67					B6	3078 0h IP2	10.7	1.78	2.3												B6							B6																B6	3078 0h IP2_5S
		B7	3078 0h IP2	9.76					B7	3078 0h IP2	10.7	1.81	2.3												B7							B7																B7	3078 0h IP2_5S
		B8	3078 0h IP3	9.53	9.61	0.08			B8	3078 0h IP3	10.6	1.72	2.43	2.48		0.057735									B8							B8																B8	3078 0h IP3_5S
		C1	3078 0h IP3	9.69					C1	3078 0h IP3	10.6	1.81	2.43												C1							C1																C1	3078 0h IP3_5S
		C2	3078 0h IP3	9.6					C2	3078 0h IP3	10.5	1.77	2.58												C2							C2																C2	3078 0h IP3_5S
		C3							C3																C3	3136 144h IN1	14.66	14.5	0.41			C3	3136 144h IN1	16	1.87	0.255	0.26		0.251661									C3
		C4							C4																C4	3136 144h IN1	14.82					C4	3136 144h IN1	16.2	1.88	0.225												C4
		C5							C5																C5	3136 144h IN1	14.04					C5	3136 144h IN1	15.7	1.83	0.307												C5
		C6							C6																C6	3136 144h IN2	14.07	14.14	0.11			C6	3136 144h IN2	15.7	1.87	0.307	0.307		2.17558e-15									C6
		C7							C7																C7	3136 144h IN2	14.08					C7	3136 144h IN2	15.7	1.87	0.307												C7
		C8							C8																C8	3136 144h IN2	14.26					C8	3136 144h IN2	15.7	1.89	0.307												C8
		D1							D1																D1	3136 144h IN3	13.87	13.98	0.13			D1	3136 144h IN3	15.5	1.83	0.348	0.334		0.057735									D1
		D2							D2																D2	3136 144h IN3	13.96					D2	3136 144h IN3	15.6	1.86	0.327												D2
		D3							D3																D3	3136 144h IN3	14.12					D3	3136 144h IN3	15.6	1.83	0.327												D3
		D4							D4																D4	3136 144h IP1	14.38	14.27	0.11			D4	3136 144h IP1	15.9	1.92	0.271	0.283		0.057735									D4
		D5							D5																D5	3136 144h IP1	14.26					D5	3136 144h IP1	15.8	1.83	0.289												D5
		D6							D6																D6	3136 144h IP1	14.16					D6	3136 144h IP1	15.8	1.86	0.289												D6
		D7							D7																D7	3136 144h IP2	14.37	14.46	0.1			D7	3136 144h IP2	15.9	1.87	0.271	0.26		0.057735									D7
		D8							D8																D8	3136 144h IP2	14.56					D8	3136 144h IP2	16	1.89	0.255												D8
		E1							E1																E1	3136 144h IP2	14.44					E1	3136 144h IP2	16	1.84	0.255												E1
		E2							E2																E2	3136 144h IP3	14.33	14.36	0.2			E2	3136 144h IP3	15.9	1.86	0.271	0.266		0.057735									E2
		E3							E3																E3	3136 144h IP3	14.17					E3	3136 144h IP3	15.9	1.89	0.271												E3
		E4							E4																E4	3136 144h IP3	14.57					E4	3136 144h IP3	16	1.92	0.255												E4
		E5	3136 0h IN1	11.98	12.09	0.18			E5	3136 0h IN1	12.9	1.76	0.641	0.594		0.152753									E5							E5																E5	3136 0h IN1_5S
		E6	3136 0h IN1	12.31					E6	3136 0h IN1	13.2	1.75	0.539												E6							E6																E6	3136 0h IN1_5S
		E7	3136 0h IN1	11.99					E7	3136 0h IN1	13	1.85	0.605												E7							E7																E7	3136 0h IN1_5S
		E8	3136 0h IN2	11.59	11.65	0.06			E8	3136 0h IN2	12.7	1.81	0.72	0.693		0.11547									E8							E8																E8	3136 0h IN2_5S
		F1	3136 0h IN2	11.68					F1	3136 0h IN2	12.7	1.81	0.72												F1							F1																F1	3136 0h IN2_5S
		F2	3136 0h IN2	11.69					F2	3136 0h IN2	12.9	1.8	0.641												F2							F2																F2	3136 0h IN2_5S
		F3	3136 0h IN3	14.73	14.2	0.48			F3	3136 0h IN3	15.9	1.83	0.113	0.166		0.61101									F3							F3																F3	3136 0h IN3_5S
		F4	3136 0h IN3	14.09					F4	3136 0h IN3	15.1	1.79	0.179												F4							F4																F4	3136 0h IN3_5S
		F5	3136 0h IN3	13.78					F5	3136 0h IN3	14.7	1.77	0.226												F5							F5																F5	3136 0h IN3_5S
		F6	3136 0h IP1	10.3	10.32	0.04			F6	3136 0h IP1	11.3	1.81	1.62	1.56		0.11547									F6							F6																F6	3136 0h IP1_5S
		F7	3136 0h IP1	10.29					F7	3136 0h IP1	11.3	1.81	1.62												F7							F7																F7	3136 0h IP1_5S
		F8	3136 0h IP1	10.37					F8	3136 0h IP1	11.5	1.81	1.44												F8							F8																F8	3136 0h IP1_5S
		G1	3136 0h IP2	10.13	10.19	0.06			G1	3136 0h IP2	11.2	1.81	1.72	1.68		0.057735									G1							G1																G1	3136 0h IP2_5S
		G2	3136 0h IP2	10.25					G2	3136 0h IP2	11.2	1.79	1.72												G2							G2																G2	3136 0h IP2_5S
		G3	3136 0h IP2	10.18					G3	3136 0h IP2	11.3	1.81	1.62												G3							G3																G3	3136 0h IP2_5S
		G4	3136 0h IP3	10.24	10.18	0.06			G4	3136 0h IP3	11.4	1.77	1.53	1.62		0.1									G4							G4																G4	3136 0h IP3_5S
		G5	3136 0h IP3	10.12					G5	3136 0h IP3	11.2	1.77	1.72												G5							G5																G5	3136 0h IP3_5S
		G6	3136 0h IP3	10.18					G6	3136 0h IP3	11.3	1.74	1.62												G6							G6																G6	3136 0h IP3_5S
		G7	3078 144h IN1	11.97	11.96	0.02			G7	3078 144h IN1	13	1.79	0.605	0.629		0.11547									G7							G7																G7	3078 144h IN1_5S
		G8	3078 144h IN1	11.94					G8	3078 144h IN1	13	1.79	0.605												G8							G8																G8	3078 144h IN1_5S
		H1	3078 144h IN1	11.98					H1	3078 144h IN1	12.8	1.72	0.679												H1							H1																H1	3078 144h IN1_5S
		H2	3078 144h IN2	14.55	15.04	0.43			H2	3078 144h IN2	15.5	1.78	0.142	0.119		0.3									H2							H2																H2	3078 144h IN2_5S
		H3	3078 144h IN2	15.17					H3	3078 144h IN2	16.1	1.81	0.1												H3							H3																H3	3078 144h IN2_5S
		H4	3078 144h IN2	15.38					H4	3078 144h IN2	15.8	1.79	0.119												H4							H4																H4	3078 144h IN2_5S
		H5	3078 144h IN3	12.02	12.05	0.03			H5	3078 144h IN3	13	1.8	0.605	0.594		0.057735									H5							H5																H5	3078 144h IN3_5S
		H6	3078 144h IN3	12.08					H6	3078 144h IN3	13	1.78	0.605												H6							H6																H6	3078 144h IN3_5S
		H7	3078 144h IN3	12.05					H7	3078 144h IN3	13.1	1.8	0.571												H7							H7																H7	3078 144h IN3_5S
		H8	3078 144h IP1	14.78	14.69	0.08			H8	3078 144h IP1	15.7	1.8	0.127	0.119		0.1									H8							H8																H8	3078 144h IP1_5S
		I1	3078 144h IP1	14.63					I1	3078 144h IP1	15.8	1.77	0.119												I1							I1																I1	3078 144h IP1_5S
		I2	3078 144h IP1	14.65					I2	3078 144h IP1	15.9	1.8	0.113												I2							I2																I2	3078 144h IP1_5S
		I3	3078 144h IP2	14.65	14.63	0.03			I3	3078 144h IP2	15.8	1.77	0.119	0.119		2.17558e-15									I3							I3																I3	3078 144h IP2_5S
		I4	3078 144h IP2	14.64					I4	3078 144h IP2	15.8	1.81	0.119												I4							I4																I4	3078 144h IP2_5S
		I5	3078 144h IP2	14.59					I5	3078 144h IP2	15.8	1.8	0.119												I5							I5																I5	3078 144h IP2_5S
		I6	3078 144h IP3	15.39	15.33	0.07			I6	3078 144h IP3	16	1.75	0.106	0.0911		0.23094									I6							I6																I6	3078 144h IP3_5S
		I7	3078 144h IP3	15.34					I7	3078 144h IP3	16.4	1.82	0.0843												I7							I7																I7	3078 144h IP3_5S
		I8	3078 144h IP3	15.25					I8	3078 144h IP3	16.4	1.77	0.0843												I8							I8																I8	3078 144h IP3_5S
					3078 0h IN1									0														0									3136 144h IN1
					2.17	2.17	2.3	2.3	2.3	2.3	2.43	2.43	2.58	0	0	0	0	0	0	0	0	0						0	0	0	0	0	0	0	0	0	0.271	0.289	0.289	0.271	0.255	0.255	0.271	0.271	0.255
					0.0868	0.0868	0.092	0.092	0.092	0.092	0.0972	0.0972	0.1032	0	0	0	0	0	0	0	0	0						0	0	0	0	0	0	0	0	0	0.01084	0.01156	0.01156	0.01084	0.0102	0.0102	0.01084	0.01084	0.0102
			3078 0h IN1	1.14	0.0761404	0.0761404	0.0807018	0.0807018	0.0807018	0.0807018	0.0852632	0.0852632	0.0905263													0	0	#DIV/0!	#DIV/0!	#DIV/0!	#DIV/0!	#DIV/0!	#DIV/0!	#DIV/0!	#DIV/0!	#DIV/0!													3078 0h IN1_5S
				0.908	0.0955947	0.0955947	0.101322	0.101322	0.101322	0.101322	0.107048	0.107048	0.113656														0	#DIV/0!	#DIV/0!	#DIV/0!	#DIV/0!	#DIV/0!	#DIV/0!	#DIV/0!	#DIV/0!	#DIV/0!
				0.962	0.0902287	0.0902287	0.0956341	0.0956341	0.0956341	0.0956341	0.10104	0.10104	0.107277														0	#DIV/0!	#DIV/0!	#DIV/0!	#DIV/0!	#DIV/0!	#DIV/0!	#DIV/0!	#DIV/0!	#DIV/0!
				0.571	0.152014	0.152014	0.161121	0.161121	0.161121	0.161121	0.170228	0.170228	0.180736														0	#DIV/0!	#DIV/0!	#DIV/0!	#DIV/0!	#DIV/0!	#DIV/0!	#DIV/0!	#DIV/0!	#DIV/0!
				0.509	0.17053	0.17053	0.180747	0.180747	0.180747	0.180747	0.190963	0.190963	0.20275														0	#DIV/0!	#DIV/0!	#DIV/0!	#DIV/0!	#DIV/0!	#DIV/0!	#DIV/0!	#DIV/0!	#DIV/0!
				0.48	0.180833	0.180833	0.191667	0.191667	0.191667	0.191667	0.2025	0.2025	0.215														0	#DIV/0!	#DIV/0!	#DIV/0!	#DIV/0!	#DIV/0!	#DIV/0!	#DIV/0!	#DIV/0!	#DIV/0!
				1.29	0.0672868	0.0672868	0.0713178	0.0713178	0.0713178	0.0713178	0.0753488	0.0753488	0.08														0	#DIV/0!	#DIV/0!	#DIV/0!	#DIV/0!	#DIV/0!	#DIV/0!	#DIV/0!	#DIV/0!	#DIV/0!
				1.36	0.0638235	0.0638235	0.0676471	0.0676471	0.0676471	0.0676471	0.0714706	0.0714706	0.0758824														0	#DIV/0!	#DIV/0!	#DIV/0!	#DIV/0!	#DIV/0!	#DIV/0!	#DIV/0!	#DIV/0!	#DIV/0!
				0.857	0.101284	0.101284	0.107351	0.107351	0.107351	0.107351	0.113419	0.113419	0.12042														0	#DIV/0!	#DIV/0!	#DIV/0!	#DIV/0!	#DIV/0!	#DIV/0!	#DIV/0!	#DIV/0!	#DIV/0!
			0	0										#DIV/0!	#DIV/0!	#DIV/0!	#DIV/0!	#DIV/0!	#DIV/0!	#DIV/0!	#DIV/0!	#DIV/0!				3136 144h IN1	0.255										0.0425098	0.0453333	0.0453333	0.0425098	0.04	0.04	0.0425098	0.0425098	0.04				0
				0										#DIV/0!	#DIV/0!	#DIV/0!	#DIV/0!	#DIV/0!	#DIV/0!	#DIV/0!	#DIV/0!	#DIV/0!					0.225										0.0481778	0.0513778	0.0513778	0.0481778	0.0453333	0.0453333	0.0481778	0.0481778	0.0453333
				0										#DIV/0!	#DIV/0!	#DIV/0!	#DIV/0!	#DIV/0!	#DIV/0!	#DIV/0!	#DIV/0!	#DIV/0!					0.307										0.0353094	0.0376547	0.0376547	0.0353094	0.0332248	0.0332248	0.0353094	0.0353094	0.0332248
				0										#DIV/0!	#DIV/0!	#DIV/0!	#DIV/0!	#DIV/0!	#DIV/0!	#DIV/0!	#DIV/0!	#DIV/0!					0.307										0.0353094	0.0376547	0.0376547	0.0353094	0.0332248	0.0332248	0.0353094	0.0353094	0.0332248
				0										#DIV/0!	#DIV/0!	#DIV/0!	#DIV/0!	#DIV/0!	#DIV/0!	#DIV/0!	#DIV/0!	#DIV/0!					0.307										0.0353094	0.0376547	0.0376547	0.0353094	0.0332248	0.0332248	0.0353094	0.0353094	0.0332248
				0										#DIV/0!	#DIV/0!	#DIV/0!	#DIV/0!	#DIV/0!	#DIV/0!	#DIV/0!	#DIV/0!	#DIV/0!					0.307										0.0353094	0.0376547	0.0376547	0.0353094	0.0332248	0.0332248	0.0353094	0.0353094	0.0332248
				0										#DIV/0!	#DIV/0!	#DIV/0!	#DIV/0!	#DIV/0!	#DIV/0!	#DIV/0!	#DIV/0!	#DIV/0!					0.348										0.0311494	0.0332184	0.0332184	0.0311494	0.0293103	0.0293103	0.0311494	0.0311494	0.0293103
				0										#DIV/0!	#DIV/0!	#DIV/0!	#DIV/0!	#DIV/0!	#DIV/0!	#DIV/0!	#DIV/0!	#DIV/0!					0.327										0.0331498	0.0353517	0.0353517	0.0331498	0.0311927	0.0311927	0.0331498	0.0331498	0.0311927
				0										#DIV/0!	#DIV/0!	#DIV/0!	#DIV/0!	#DIV/0!	#DIV/0!	#DIV/0!	#DIV/0!	#DIV/0!					0.327										0.0331498	0.0353517	0.0353517	0.0331498	0.0311927	0.0311927	0.0331498	0.0331498	0.0311927
			mean	3078 0h IN1	0.0885102								0	#DIV/0!												mean	0	#DIV/0!								3136 144h IN1	0.0364171												mean
			STDEV	3078 0h IN1	0.0160977								0	#DIV/0!												STDEV	0	#DIV/0!								3136 144h IN1	0.00533415												STDEV
					3136 0h IN1									3078 144h IN1														0									0
					1.62	1.62	1.44	1.72	1.72	1.62	1.53	1.72	1.62	0.127	0.119	0.113	0.119	0.119	0.119	0.106	0.0843	0.0843						0	0	0	0	0	0	0	0	0	0	0	0	0	0	0	0	0	0
					0.0648	0.0648	0.0576	0.0688	0.0688	0.0648	0.0612	0.0688	0.0648	0.00508	0.00476	0.00452	0.00476	0.00476	0.00476	0.00424	0.003372	0.003372						0	0	0	0	0	0	0	0	0	0	0	0	0	0	0	0	0	0
			3136 0h IN1	0.641	0.101092	0.101092	0.0898596	0.107332	0.107332	0.101092	0.0954758	0.107332	0.101092													0	0	#DIV/0!	#DIV/0!	#DIV/0!	#DIV/0!	#DIV/0!	#DIV/0!	#DIV/0!	#DIV/0!	#DIV/0!													3136 0h IN1_5S
				0.539	0.120223	0.120223	0.106865	0.127644	0.127644	0.120223	0.113544	0.127644	0.120223														0	#DIV/0!	#DIV/0!	#DIV/0!	#DIV/0!	#DIV/0!	#DIV/0!	#DIV/0!	#DIV/0!	#DIV/0!
				0.605	0.107107	0.107107	0.0952066	0.113719	0.113719	0.107107	0.101157	0.113719	0.107107														0	#DIV/0!	#DIV/0!	#DIV/0!	#DIV/0!	#DIV/0!	#DIV/0!	#DIV/0!	#DIV/0!	#DIV/0!
				0.72	0.09	0.09	0.08	0.0955556	0.0955556	0.09	0.085	0.0955556	0.09														0	#DIV/0!	#DIV/0!	#DIV/0!	#DIV/0!	#DIV/0!	#DIV/0!	#DIV/0!	#DIV/0!	#DIV/0!
				0.72	0.09	0.09	0.08	0.0955556	0.0955556	0.09	0.085	0.0955556	0.09														0	#DIV/0!	#DIV/0!	#DIV/0!	#DIV/0!	#DIV/0!	#DIV/0!	#DIV/0!	#DIV/0!	#DIV/0!
				0.641	0.101092	0.101092	0.0898596	0.107332	0.107332	0.101092	0.0954758	0.107332	0.101092														0	#DIV/0!	#DIV/0!	#DIV/0!	#DIV/0!	#DIV/0!	#DIV/0!	#DIV/0!	#DIV/0!	#DIV/0!
				0.113	0.573451	0.573451	0.509735	0.60885	0.60885	0.573451	0.541593	0.60885	0.573451														0	#DIV/0!	#DIV/0!	#DIV/0!	#DIV/0!	#DIV/0!	#DIV/0!	#DIV/0!	#DIV/0!	#DIV/0!
				0.179	0.362011	0.362011	0.321788	0.384358	0.384358	0.362011	0.341899	0.384358	0.362011														0	#DIV/0!	#DIV/0!	#DIV/0!	#DIV/0!	#DIV/0!	#DIV/0!	#DIV/0!	#DIV/0!	#DIV/0!
				0.226	0.286726	0.286726	0.254867	0.304425	0.304425	0.286726	0.270796	0.304425	0.286726														0	#DIV/0!	#DIV/0!	#DIV/0!	#DIV/0!	#DIV/0!	#DIV/0!	#DIV/0!	#DIV/0!	#DIV/0!
			3078 144h IN1	0.605										0.00839669	0.00786777	0.00747107	0.00786777	0.00786777	0.00786777	0.00700826	0.00557355	0.00557355				0	0										#DIV/0!	#DIV/0!	#DIV/0!	#DIV/0!	#DIV/0!	#DIV/0!	#DIV/0!	#DIV/0!	#DIV/0!				3078 144h IN1_5S
				0.605										0.00839669	0.00786777	0.00747107	0.00786777	0.00786777	0.00786777	0.00700826	0.00557355	0.00557355					0										#DIV/0!	#DIV/0!	#DIV/0!	#DIV/0!	#DIV/0!	#DIV/0!	#DIV/0!	#DIV/0!	#DIV/0!
				0.679										0.00748159	0.00701031	0.00665685	0.00701031	0.00701031	0.00701031	0.00624448	0.00496613	0.00496613					0										#DIV/0!	#DIV/0!	#DIV/0!	#DIV/0!	#DIV/0!	#DIV/0!	#DIV/0!	#DIV/0!	#DIV/0!
				0.142										0.0357746	0.0335211	0.031831	0.0335211	0.0335211	0.0335211	0.0298592	0.0237465	0.0237465					0										#DIV/0!	#DIV/0!	#DIV/0!	#DIV/0!	#DIV/0!	#DIV/0!	#DIV/0!	#DIV/0!	#DIV/0!
				0.1										0.0508	0.0476	0.0452	0.0476	0.0476	0.0476	0.0424	0.03372	0.03372					0										#DIV/0!	#DIV/0!	#DIV/0!	#DIV/0!	#DIV/0!	#DIV/0!	#DIV/0!	#DIV/0!	#DIV/0!
				0.119										0.0426891	0.04	0.0379832	0.04	0.04	0.04	0.0356303	0.0283361	0.0283361					0										#DIV/0!	#DIV/0!	#DIV/0!	#DIV/0!	#DIV/0!	#DIV/0!	#DIV/0!	#DIV/0!	#DIV/0!
				0.605										0.00839669	0.00786777	0.00747107	0.00786777	0.00786777	0.00786777	0.00700826	0.00557355	0.00557355					0										#DIV/0!	#DIV/0!	#DIV/0!	#DIV/0!	#DIV/0!	#DIV/0!	#DIV/0!	#DIV/0!	#DIV/0!
				0.605										0.00839669	0.00786777	0.00747107	0.00786777	0.00786777	0.00786777	0.00700826	0.00557355	0.00557355					0										#DIV/0!	#DIV/0!	#DIV/0!	#DIV/0!	#DIV/0!	#DIV/0!	#DIV/0!	#DIV/0!	#DIV/0!
				0.571										0.00889667	0.00833625	0.00791594	0.00833625	0.00833625	0.00833625	0.00742557	0.00590543	0.00590543					0										#DIV/0!	#DIV/0!	#DIV/0!	#DIV/0!	#DIV/0!	#DIV/0!	#DIV/0!	#DIV/0!	#DIV/0!
			mean	3136 0h IN1	0.101795								3078 144h IN1	0.00721717												mean	0	#DIV/0!								0	#DIV/0!												mean
			STDEV	3136 0h IN1	0.0119142								3078 144h IN1	0.00104449												STDEV	0	#DIV/0!								0	#DIV/0!												STDEV
		Melt										Amplification													Melt										Amplification													Melt
[truncated: 95 more columns]

## Sheet: Figure 3C
		UE (primers 593/594)																						2	UE (primers 593/594)																						3	5S (primers 920/921)
		Quantitation							Comparative Quantitation																Quantitation							Comparative Quantitation																Quantitation
strains	short genotype
3118	RRN9-TAP; RPD3	No.	Name	Ct	Rep. Ct	Rep. Ct Std. Dev.			No.	Name	Take Off	Amplification	Comparative Conc.	Rep. Conc.	Rep. Calibrator	STDEV Take Off									No.	Name	Ct	Rep. Ct	Rep. Ct Std. Dev.			No.	Name	Take Off	Amplification	Comparative Conc.	Rep. Conc.	Rep. Calibrator	STDEV Take Off									No.	Name
3124	RRN9-TAP; rpd3	A1	3118 0h IN1_UE	14.69	14.68	0.16			A1	3118 0h IN1_UE	15.2	1.76	1.06	1	Calibrator	0.173205									A1	3118 9h IN1_UE	12.61	12.68	0.06			A1	3118 9h IN1_UE	12.8	1.81	0.962	1	Calibrator	0.11547									A1	3118 0h IN1_5S
		A2	3118 0h IN1_UE	14.52					A2	3118 0h IN1_UE	15.2	1.75	1.06												A2	3118 9h IN1_UE	12.72					A2	3118 9h IN1_UE	12.6	1.84	1.08												A2	3118 0h IN1_5S
		A3	3118 0h IN1_UE	14.84					A3	3118 0h IN1_UE	15.5	1.8	0.889												A3	3118 9h IN1_UE	12.7					A3	3118 9h IN1_UE	12.8	1.82	0.962												A3	3118 0h IN1_5S
		A4	3118 0h IN2_UE	15.4	15.35	0.06			A4	3118 0h IN2_UE	16	1.79	0.662	0.637		0.057735									A4	3118 9h IN2_UE	12.51	12.76	0.4			A4	3118 9h IN2_UE	12.8	1.81	0.962	0.84		0.404145									A4	3118 0h IN2_5S
		A5	3118 0h IN2_UE	15.29					A5	3118 0h IN2_UE	16.1	1.79	0.624												A5	3118 9h IN2_UE	13.22					A5	3118 9h IN2_UE	13.5	1.83	0.64												A5	3118 0h IN2_5S
		A6	3118 0h IN2_UE	15.37					A6	3118 0h IN2_UE	16.1	1.82	0.624												A6	3118 9h IN2_UE	12.55					A6	3118 9h IN2_UE	12.8	1.75	0.962												A6	3118 0h IN2_5S
		A7	3118 0h IN3_UE	14.85	14.99	0.18			A7	3118 0h IN3_UE	15.7	1.8	0.79	0.76		0.208167									A7	3118 9h IN3_UE	12.64	12.61	0.04			A7	3118 9h IN3_UE	12.7	1.71	1.02	0.981		0.057735									A7	3118 0h IN3_5S
		A8	3118 0h IN3_UE	15.2					A8	3118 0h IN3_UE	16	1.82	0.662												A8	3118 9h IN3_UE	12.56					A8	3118 9h IN3_UE	12.8	1.8	0.962												A8	3118 0h IN3_5S
		B1	3118 0h IN3_UE	14.93					B1	3118 0h IN3_UE	15.6	1.77	0.838												B1	3118 9h IN3_UE	12.63					B1	3118 9h IN3_UE	12.8	1.77	0.962												B1	3118 0h IN3_5S
		B2	3118 0h IP1_UE	20.2	20.23	0.03			B2	3118 0h IP1_UE	21.3	1.82	0.0292	0.0304		0.057735									B2	3118 9h IP1_UE	16.31	16.36	0.04			B2	3118 9h IP1_UE	16.8	1.75	0.0938	0.0902		0.057735									B2	3118 0h IP1_5S
		B3	3118 0h IP1_UE	20.26					B3	3118 0h IP1_UE	21.2	1.82	0.031												B3	3118 9h IP1_UE	16.4					B3	3118 9h IP1_UE	16.9	1.79	0.0885												B3	3118 0h IP1_5S
		B4	3118 0h IP1_UE	20.22					B4	3118 0h IP1_UE	21.2	1.83	0.031												B4	3118 9h IP1_UE	16.37					B4	3118 9h IP1_UE	16.9	1.74	0.0885												B4	3118 0h IP1_5S
		B5	3118 0h IP2_UE	20.37	20.34	0.09			B5	3118 0h IP2_UE	21.4	1.8	0.0276	0.027		0.057735									B5	3118 9h IP2_UE	16.47	16.42	0.05			B5	3118 9h IP2_UE	16.5	1.73	0.112	0.105		0.1									B5	3118 0h IP2_5S
		B6	3118 0h IP2_UE	20.25					B6	3118 0h IP2_UE	21.4	1.84	0.0276												B6	3118 9h IP2_UE	16.42					B6	3118 9h IP2_UE	16.6	1.8	0.105												B6	3118 0h IP2_5S
		B7	3118 0h IP2_UE	20.42					B7	3118 0h IP2_UE	21.5	1.8	0.026												B7	3118 9h IP2_UE	16.37					B7	3118 9h IP2_UE	16.7	1.8	0.0994												B7	3118 0h IP2_5S
		B8	3118 0h IP3_UE	20.2	20.06	0.12			B8	3118 0h IP3_UE	21.3	1.81	0.0292	0.0316		0.152753									B8	3118 9h IP3_UE	16.38	16.36	0.02			B8	3118 9h IP3_UE	16.6	1.82	0.105	0.103		0.057735									B8	3118 0h IP3_5S
		C1	3118 0h IP3_UE	20.02					C1	3118 0h IP3_UE	21	1.81	0.0349												C1	3118 9h IP3_UE	16.35					C1	3118 9h IP3_UE	16.6	1.8	0.105												C1	3118 0h IP3_5S
		C2	3118 0h IP3_UE	19.97					C2	3118 0h IP3_UE	21.2	1.77	0.031												C2	3118 9h IP3_UE	16.36					C2	3118 9h IP3_UE	16.7	1.82	0.0994												C2	3118 0h IP3_5S
		C3	3118 48h IN1_UE	14.06	13.66	0.35			C3	3118 48h IN1_UE	14.6	1.81	1.51	1.8		0.264575									C3	3118 144h IN1_UE	11.21	11.26	0.06			C3	3118 144h IN1_UE	11.4	1.85	2.17	2.3		0.173205									C3	3118 48h IN1_5S
		C4	3118 48h IN1_UE	13.5					C4	3118 48h IN1_UE	14.2	1.85	1.91												C4	3118 144h IN1_UE	11.32					C4	3118 144h IN1_UE	11.4	1.81	2.17												C4	3118 48h IN1_5S
		C5	3118 48h IN1_UE	13.42					C5	3118 48h IN1_UE	14.1	1.81	2.03												C5	3118 144h IN1_UE	11.24					C5	3118 144h IN1_UE	11.1	1.79	2.59												C5	3118 48h IN1_5S
		C6	3118 48h IN2_UE	13.49	13.38	0.16			C6	3118 48h IN2_UE	14.2	1.79	1.91	1.99		0.11547									C6	3118 144h IN2_UE	11.43	11.38	0.12			C6	3118 144h IN2_UE	11.7	1.81	1.82	1.82		2.17558e-15									C6	3118 48h IN2_5S
		C7	3118 48h IN2_UE	13.2					C7	3118 48h IN2_UE	14	1.78	2.15												C7	3118 144h IN2_UE	11.23					C7	3118 144h IN2_UE	11.7	1.79	1.82												C7	3118 48h IN2_5S
		C8	3118 48h IN2_UE	13.46					C8	3118 48h IN2_UE	14.2	1.81	1.91												C8	3118 144h IN2_UE	11.47					C8	3118 144h IN2_UE	11.7	1.79	1.82												C8	3118 48h IN2_5S
		D1	3118 48h IN3_UE	13.66	13.59	0.1			D1	3118 48h IN3_UE	14.3	1.78	1.8	1.77		0.152753									D1	3118 144h IN3_UE	11.12	10.97	0.13			D1	3118 144h IN3_UE	11.3	1.85	2.3	2.54		0.152753									D1	3118 48h IN3_5S
		D2	3118 48h IN3_UE	13.48					D2	3118 48h IN3_UE	14.2	1.79	1.91												D2	3118 144h IN3_UE	10.89					D2	3118 144h IN3_UE	11.1	1.74	2.59												D2	3118 48h IN3_5S
		D3	3118 48h IN3_UE	13.64					D3	3118 48h IN3_UE	14.5	1.77	1.6												D3	3118 144h IN3_UE	10.9					D3	3118 144h IN3_UE	11	1.79	2.74												D3	3118 48h IN3_5S
		D4	3118 48h IP1_UE	17	16.82	0.18			D4	3118 48h IP1_UE	18	1.82	0.204	0.229		0.2									D4	3118 144h IP1_UE	25.49	25.68	0.9			D4	3118 144h IP1_UE	25.8	1.76	0.000498	0.000452		0.960902									D4	3118 48h IP1_5S
		D5	3118 48h IP1_UE	16.83					D5	3118 48h IP1_UE	17.8	1.82	0.229												D5	3118 144h IP1_UE	24.9					D5	3118 144h IP1_UE	25.1	1.85	0.000749												D5	3118 48h IP1_5S
		D6	3118 48h IP1_UE	16.63					D6	3118 48h IP1_UE	17.6	1.81	0.258												D6	3118 144h IP1_UE	26.67					D6	3118 144h IP1_UE	27	1.8	0.000248												D6	3118 48h IP1_5S
		D7	3118 48h IP2_UE	16.3	16.32	0.02			D7	3118 48h IP2_UE	17.4	1.8	0.29	0.308		0.1									D7	3118 144h IP2_UE	14.32	14.35	0.15			D7	3118 144h IP2_UE	14.8	1.76	0.3	0.337		0.173205									D7	3118 48h IP2_5S
		D8	3118 48h IP2_UE	16.32					D8	3118 48h IP2_UE	17.2	1.81	0.327												D8	3118 144h IP2_UE	14.22					D8	3118 144h IP2_UE	14.5	1.78	0.358												D8	3118 48h IP2_5S
		E1	3118 48h IP2_UE	16.35					E1	3118 48h IP2_UE	17.3	1.79	0.308												E1	3118 144h IP2_UE	14.52					E1	3118 144h IP2_UE	14.5	1.77	0.358												E1	3118 48h IP2_5S
		E2	3118 48h IP3_UE	16.01	16.12	0.12			E2	3118 48h IP3_UE	17	1.79	0.368	0.353		0.208167									E2	3118 144h IP3_UE	13.78	13.74	0.03			E2	3118 144h IP3_UE	14	1.84	0.478	0.488		0.057735									E2	3118 48h IP3_5S
		E3	3118 48h IP3_UE	16.25					E3	3118 48h IP3_UE	17.3	1.8	0.308												E3	3118 144h IP3_UE	13.72					E3	3118 144h IP3_UE	14	1.89	0.478												E3	3118 48h IP3_5S
		E4	3118 48h IP3_UE	16.11					E4	3118 48h IP3_UE	16.9	1.81	0.39												E4	3118 144h IP3_UE	13.73					E4	3118 144h IP3_UE	13.9	1.75	0.507												E4	3118 48h IP3_5S
		E5	3124 0h IN1_UE	14.43	14.47	0.04			E5	3124 0h IN1_UE	15.4	1.81	0.943	0.943		0									E5	3124 9h IN1_UE	12.14	12.07	0.06			E5	3124 9h IN1_UE	12.1	1.78	1.45	1.42		0.057735									E5	3124 0h IN1_5S
		E6	3124 0h IN1_UE	14.48					E6	3124 0h IN1_UE	15.4	1.8	0.943												E6	3124 9h IN1_UE	12.03					E6	3124 9h IN1_UE	12.2	1.76	1.36												E6	3124 0h IN1_5S
		E7	3124 0h IN1_UE	14.51					E7	3124 0h IN1_UE	15.4	1.77	0.943												E7	3124 9h IN1_UE	12.04					E7	3124 9h IN1_UE	12.1	1.77	1.45												E7	3124 0h IN1_5S
		E8	3124 0h IN2_UE	14.71	14.65	0.06			E8	3124 0h IN2_UE	15.6	1.8	0.838	0.907		0.11547									E8	3124 9h IN2_UE	12.23	12.3	0.07			E8	3124 9h IN2_UE	12.5	1.79	1.15	1.19		0.057735									E8	3124 0h IN2_5S
		F1	3124 0h IN2_UE	14.64					F1	3124 0h IN2_UE	15.4	1.81	0.943												F1	3124 9h IN2_UE	12.37					F1	3124 9h IN2_UE	12.4	1.8	1.21												F1	3124 0h IN2_5S
		F2	3124 0h IN2_UE	14.59					F2	3124 0h IN2_UE	15.4	1.76	0.943												F2	3124 9h IN2_UE	12.31					F2	3124 9h IN2_UE	12.4	1.93	1.21												F2	3124 0h IN2_5S
		F3	3124 0h IN3_UE	15.14	15.45	0.56			F3	3124 0h IN3_UE	16.1	1.8	0.624	0.689		0.152753									F3	3124 9h IN3_UE	11.85	11.9	0.04			F3	3124 9h IN3_UE	12.1	1.77	1.45	1.36		0.1									F3	3124 0h IN3_5S
		F4	3124 0h IN3_UE	16.09					F4	3124 0h IN3_UE	15.8	1.86	0.745												F4	3124 9h IN3_UE	11.91					F4	3124 9h IN3_UE	12.3	1.77	1.29												F4	3124 0h IN3_5S
		F5	3124 0h IN3_UE	15.11					F5	3124 0h IN3_UE	15.9	1.78	0.702												F5	3124 9h IN3_UE	11.93					F5	3124 9h IN3_UE	12.2	1.74	1.36												F5	3124 0h IN3_5S
		F6	3124 0h IP1_UE	27.83	27.62	0.19			F6	3124 0h IP1_UE	29.2	1.82	0.000279	0.000327		0.251661									F6	3124 9h IP1_UE	15.37	15.37	0.09			F6	3124 9h IP1_UE	15.5	1.83	0.2	0.178		0.264575									F6	3124 0h IP1_5S
		F7	3124 0h IP1_UE	27.53					F7	3124 0h IP1_UE	28.7	1.84	0.000375												F7	3124 9h IP1_UE	15.46					F7	3124 9h IP1_UE	16	1.84	0.149												F7	3124 0h IP1_5S
		F8	3124 0h IP1_UE	27.49					F8	3124 0h IP1_UE	28.9	1.81	0.000333												F8	3124 9h IP1_UE	15.27					F8	3124 9h IP1_UE	15.6	1.81	0.189												F8	3124 0h IP1_5S
		G1	3124 0h IP2_UE	18.18	18.2	0.08			G1	3124 0h IP2_UE	19.2	1.81	0.101	0.101		0.1									G1	3124 9h IP2_UE	14.41	14.41	0.06			G1	3124 9h IP2_UE	14.5	1.71	0.358	0.325		0.152753									G1	3124 0h IP2_5S
		G2	3124 0h IP2_UE	18.14					G2	3124 0h IP2_UE	19.1	1.84	0.107												G2	3124 9h IP2_UE	14.47					G2	3124 9h IP2_UE	14.8	1.78	0.3												G2	3124 0h IP2_5S
		G3	3124 0h IP2_UE	18.29					G3	3124 0h IP2_UE	19.3	1.83	0.0949												G3	3124 9h IP2_UE	14.34					G3	3124 9h IP2_UE	14.7	1.77	0.318												G3	3124 0h IP2_5S
		G4	3124 0h IP3_UE	18.94	18.72	0.2			G4	3124 0h IP3_UE	19.9	1.83	0.0667	0.078		0.23094									G4	3124 9h IP3_UE	15.51	15.43	0.1			G4	3124 9h IP3_UE	15.7	1.82	0.178	0.178		0.1									G4	3124 0h IP3_5S
		G5	3124 0h IP3_UE	18.69					G5	3124 0h IP3_UE	19.5	1.82	0.0844												G5	3124 9h IP3_UE	15.46					G5	3124 9h IP3_UE	15.6	1.76	0.189												G5	3124 0h IP3_5S
		G6	3124 0h IP3_UE	18.53					G6	3124 0h IP3_UE	19.5	1.79	0.0844												G6	3124 9h IP3_UE	15.32					G6	3124 9h IP3_UE	15.8	1.75	0.168												G6	3124 0h IP3_5S
		G7	3124 48h IN1_UE	14.53	15.19	1.5			G7	3124 48h IN1_UE	15.3	1.78	1	0.838		0.888819									G7	3124 144h IN1_UE	13.04	13.24	0.24			G7	3124 144h IN1_UE	13.4	1.8	0.678	0.748		0.208167									G7	3124 48h IN1_5S
		G8	3124 48h IN1_UE	14.13					G8	3124 48h IN1_UE	14.9	1.79	1.27												G8	3124 144h IN1_UE	13.18					G8	3124 144h IN1_UE	13.3	1.79	0.719												G8	3124 48h IN1_5S
		H1	3124 48h IN1_UE	16.91					H1	3124 48h IN1_UE	16.6	1.75	0.465												H1	3124 144h IN1_UE	13.51					H1	3124 144h IN1_UE	13	1.77	0.856												H1	3124 48h IN1_5S
		H2	3124 48h IN2_UE	14.18	13.98	0.17			H2	3124 48h IN2_UE	14.8	1.77	1.34	1.42		0.1									H2	3124 144h IN2_UE	13.27	13.21	0.07			H2	3124 144h IN2_UE	13.1	1.89	0.808	0.705		0.208167									H2	3124 48h IN2_5S
		H3	3124 48h IN2_UE	13.85					H3	3124 48h IN2_UE	14.6	1.8	1.51												H3	3124 144h IN2_UE	13.14					H3	3124 144h IN2_UE	13.4	1.84	0.678												H3	3124 48h IN2_5S
		H4	3124 48h IN2_UE	13.9					H4	3124 48h IN2_UE	14.7	1.81	1.42												H4	3124 144h IN2_UE	13.22					H4	3124 144h IN2_UE	13.5	1.76	0.64												H4	3124 48h IN2_5S
		H5	3124 48h IN3_UE	14.45	14.42	0.04			H5	3124 48h IN3_UE	15	1.81	1.19	1.19		0									H5	3124 144h IN3_UE	13.62	13.55	0.06			H5	3124 144h IN3_UE	13.7	1.72	0.57	0.57		2.17558e-15									H5	3124 48h IN3_5S
		H6	3124 48h IN3_UE	14.38					H6	3124 48h IN3_UE	15	1.8	1.19												H6	3124 144h IN3_UE	13.51					H6	3124 144h IN3_UE	13.7	1.8	0.57												H6	3124 48h IN3_5S
		H7	3124 48h IN3_UE	14.43					H7	3124 48h IN3_UE	15	1.82	1.19												H7	3124 144h IN3_UE	13.52					H7	3124 144h IN3_UE	13.7	1.86	0.57												H7	3124 48h IN3_5S
		H8	3124 48h IP1_UE	16.57	16.57	0.11			H8	3124 48h IP1_UE	17.6	1.83	0.258	0.285		0.208167									H8	3124 144h IP1_UE	16.24	16.23	0.01			H8	3124 144h IP1_UE	16.5	1.77	0.112	0.114		0.057735									H8	3124 48h IP1_5S
		I1	3124 48h IP1_UE	16.46					I1	3124 48h IP1_UE	17.2	1.8	0.327												I1	3124 144h IP1_UE	16.24					I1	3124 144h IP1_UE	16.5	1.76	0.112												I1	3124 48h IP1_5S
		I2	3124 48h IP1_UE	16.68					I2	3124 48h IP1_UE	17.5	1.78	0.274												I2	3124 144h IP1_UE	16.22					I2	3124 144h IP1_UE	16.4	1.85	0.118												I2	3124 48h IP1_5S
		I3	3124 48h IP2_UE	16.53	16.2	0.31			I3	3124 48h IP2_UE	17.3	1.77	0.308	0.375		0.305505									I3	3124 144h IP2_UE	15.81	15.84	0.06			I3	3124 144h IP2_UE	16	1.81	0.149	0.152		0.057735									I3	3124 48h IP2_5S
		I4	3124 48h IP2_UE	16.14					I4	3124 48h IP2_UE	16.9	1.85	0.39												I4	3124 144h IP2_UE	15.81					I4	3124 144h IP2_UE	16	1.82	0.149												I4	3124 48h IP2_5S
		I5	3124 48h IP2_UE	15.92					I5	3124 48h IP2_UE	16.7	1.79	0.439												I5	3124 144h IP2_UE	15.91					I5	3124 144h IP2_UE	15.9	1.71	0.158												I5	3124 48h IP2_5S
		I6	3124 48h IP3_UE	14.75	14.78	0.09			I6	3124 48h IP3_UE	15.5	1.78	0.889	0.855		0.11547									I6	3124 144h IP3_UE	16.06	15.89	0.29			I6	3124 144h IP3_UE	16.3	1.83	0.125	0.158		0.781025									I6	3124 48h IP3_5S
		I7	3124 48h IP3_UE	14.71					I7	3124 48h IP3_UE	15.7	1.79	0.79												I7	3124 144h IP3_UE	16.06					I7	3124 144h IP3_UE	16.4	1.83	0.118												I7	3124 48h IP3_5S
		I8	3124 48h IP3_UE	14.87					I8	3124 48h IP3_UE	15.5	1.8	0.889												I8	3124 144h IP3_UE	15.56					I8	3124 144h IP3_UE	15	1.91	0.267												I8	3124 48h IP3_5S
					3118 0h IN1_UE									3118 48h IN1_UE														3118 9h IN1_UE									3118 144h IN1_UE
					0.0292	0.031	0.031	0.0276	0.0276	0.026	0.0292	0.0349	0.031	0.204	0.229	0.258	0.29	0.327	0.308	0.368	0.308	0.39						0.0938	0.0885	0.0885	0.112	0.105	0.0994	0.105	0.105	0.0994	0.000498	0.000749	0.000248	0.3	0.358	0.358	0.478	0.478	0.507
					0.001168	0.00124	0.00124	0.001104	0.001104	0.00104	0.001168	0.001396	0.00124	0.00816	0.00916	0.01032	0.0116	0.01308	0.01232	0.01472	0.01232	0.0156						0.003752	0.00354	0.00354	0.00448	0.0042	0.003976	0.0042	0.0042	0.003976	1.992e-05	2.996e-05	9.92e-06	0.012	0.01432	0.01432	0.01912	0.01912	0.02028
			3118 0h IN1_UE	1.06	0.00110189	0.00116981	0.00116981	0.00104151	0.00104151	0.000981132	0.00110189	0.00131698	0.00116981													3118 9h IN1_UE	0.962	0.00390021	0.00367983	0.00367983	0.00465696	0.0043659	0.00413306	0.0043659	0.0043659	0.00413306													3118 0h IN1_5S
				1.06	0.00110189	0.00116981	0.00116981	0.00104151	0.00104151	0.000981132	0.00110189	0.00131698	0.00116981														1.08	0.00347407	0.00327778	0.00327778	0.00414815	0.00388889	0.00368148	0.00388889	0.00388889	0.00368148
				0.889	0.00131384	0.00139483	0.00139483	0.00124184	0.00124184	0.00116985	0.00131384	0.0015703	0.00139483														0.962	0.00390021	0.00367983	0.00367983	0.00465696	0.0043659	0.00413306	0.0043659	0.0043659	0.00413306
				0.662	0.00176435	0.00187311	0.00187311	0.00166767	0.00166767	0.001571	0.00176435	0.00210876	0.00187311														0.962	0.00390021	0.00367983	0.00367983	0.00465696	0.0043659	0.00413306	0.0043659	0.0043659	0.00413306
				0.624	0.00187179	0.00198718	0.00198718	0.00176923	0.00176923	0.00166667	0.00187179	0.00223718	0.00198718														0.64	0.0058625	0.00553125	0.00553125	0.007	0.0065625	0.0062125	0.0065625	0.0065625	0.0062125
				0.624	0.00187179	0.00198718	0.00198718	0.00176923	0.00176923	0.00166667	0.00187179	0.00223718	0.00198718														0.962	0.00390021	0.00367983	0.00367983	0.00465696	0.0043659	0.00413306	0.0043659	0.0043659	0.00413306
				0.79	0.00147848	0.00156962	0.00156962	0.00139747	0.00139747	0.00131646	0.00147848	0.00176709	0.00156962														1.02	0.00367843	0.00347059	0.00347059	0.00439216	0.00411765	0.00389804	0.00411765	0.00411765	0.00389804
				0.662	0.00176435	0.00187311	0.00187311	0.00166767	0.00166767	0.001571	0.00176435	0.00210876	0.00187311														0.962	0.00390021	0.00367983	0.00367983	0.00465696	0.0043659	0.00413306	0.0043659	0.0043659	0.00413306
				0.838	0.00139379	0.00147971	0.00147971	0.00131742	0.00131742	0.00124105	0.00139379	0.00166587	0.00147971														0.962	0.00390021	0.00367983	0.00367983	0.00465696	0.0043659	0.00413306	0.0043659	0.0043659	0.00413306
			3118 48h IN1_UE	1.51										0.00540397	0.00606623	0.00683444	0.00768212	0.00866225	0.00815894	0.00974834	0.00815894	0.0103311				3118 144h IN1_UE	2.17										9.17972e-06	1.38065e-05	4.57143e-06	0.00552995	0.00659908	0.00659908	0.00881106	0.00881106	0.00934562				3118 48h IN1_5S
				1.91										0.00427225	0.00479581	0.00540314	0.0060733	0.00684817	0.00645026	0.00770681	0.00645026	0.00816754					2.17										9.17972e-06	1.38065e-05	4.57143e-06	0.00552995	0.00659908	0.00659908	0.00881106	0.00881106	0.00934562
				2.03										0.0040197	0.00451232	0.00508374	0.00571429	0.00644335	0.00606897	0.00725123	0.00606897	0.00768473					2.59										7.69112e-06	1.15676e-05	3.83012e-06	0.0046332	0.00552896	0.00552896	0.00738224	0.00738224	0.00783012
				1.91										0.00427225	0.00479581	0.00540314	0.0060733	0.00684817	0.00645026	0.00770681	0.00645026	0.00816754					1.82										1.09451e-05	1.64615e-05	5.45055e-06	0.00659341	0.00786813	0.00786813	0.0105055	0.0105055	0.0111429
				2.15										0.00379535	0.00426047	0.0048	0.00539535	0.00608372	0.00573023	0.00684651	0.00573023	0.00725581					1.82										1.09451e-05	1.64615e-05	5.45055e-06	0.00659341	0.00786813	0.00786813	0.0105055	0.0105055	0.0111429
				1.91										0.00427225	0.00479581	0.00540314	0.0060733	0.00684817	0.00645026	0.00770681	0.00645026	0.00816754					1.82										1.09451e-05	1.64615e-05	5.45055e-06	0.00659341	0.00786813	0.00786813	0.0105055	0.0105055	0.0111429
				1.8										0.00453333	0.00508889	0.00573333	0.00644444	0.00726667	0.00684444	0.00817778	0.00684444	0.00866667					2.3										8.66087e-06	1.30261e-05	4.31304e-06	0.00521739	0.00622609	0.00622609	0.00831304	0.00831304	0.00881739
				1.91										0.00427225	0.00479581	0.00540314	0.0060733	0.00684817	0.00645026	0.00770681	0.00645026	0.00816754					2.59										7.69112e-06	1.15676e-05	3.83012e-06	0.0046332	0.00552896	0.00552896	0.00738224	0.00738224	0.00783012
				1.6										0.0051	0.005725	0.00645	0.00725	0.008175	0.0077	0.0092	0.0077	0.00975					2.74										7.27007e-06	1.09343e-05	3.62044e-06	0.00437956	0.00522628	0.00522628	0.0069781	0.0069781	0.00740146
			mean	3118 0h IN1_UE	0.00154517								3118 48h IN1_UE	0.00648286												mean	3118 9h IN1_UE	0.0042974								3118 144h IN1_UE	0.00760586												mean
			STDEV	3118 0h IN1_UE	0.000328506								3118 48h IN1_UE	0.00144807												STDEV	3118 9h IN1_UE	0.000778196								3118 144h IN1_UE	0.00187222												STDEV
					3124 0h IN1_UE									3124 48h IN1_UE														3124 9h IN1_UE									3124 144h IN1_UE
					0.000279	0.000375	0.000333	0.101	0.107	0.0949	0.0667	0.0844	0.0844	0.258	0.327	0.274	0.308	0.39	0.439	0.889	0.79	0.889						0.2	0.149	0.189	0.358	0.3	0.318	0.178	0.189	0.168	0.112	0.112	0.118	0.149	0.149	0.158	0.125	0.118	0.267
					1.116e-05	1.5e-05	1.332e-05	0.00404	0.00428	0.003796	0.002668	0.003376	0.003376	0.01032	0.01308	0.01096	0.01232	0.0156	0.01756	0.03556	0.0316	0.03556						0.008	0.00596	0.00756	0.01432	0.012	0.01272	0.00712	0.00756	0.00672	0.00448	0.00448	0.00472	0.00596	0.00596	0.00632	0.005	0.00472	0.01068
			3124 0h IN1_UE	0.943	1.18346e-05	1.59067e-05	1.41251e-05	0.0042842	0.00453871	0.00402545	0.00282927	0.00358006	0.00358006													3124 9h IN1_UE	1.45	0.00551724	0.00411034	0.00521379	0.00987586	0.00827586	0.00877241	0.00491034	0.00521379	0.00463448													3124 0h IN1_5S
				0.943	1.18346e-05	1.59067e-05	1.41251e-05	0.0042842	0.00453871	0.00402545	0.00282927	0.00358006	0.00358006														1.36	0.00588235	0.00438235	0.00555882	0.0105294	0.00882353	0.00935294	0.00523529	0.00555882	0.00494118
				0.943	1.18346e-05	1.59067e-05	1.41251e-05	0.0042842	0.00453871	0.00402545	0.00282927	0.00358006	0.00358006														1.45	0.00551724	0.00411034	0.00521379	0.00987586	0.00827586	0.00877241	0.00491034	0.00521379	0.00463448
				0.838	1.33174e-05	1.78998e-05	1.5895e-05	0.004821	0.0051074	0.00452983	0.00318377	0.00402864	0.00402864														1.15	0.00695652	0.00518261	0.00657391	0.0124522	0.0104348	0.0110609	0.0061913	0.00657391	0.00584348
				0.943	1.18346e-05	1.59067e-05	1.41251e-05	0.0042842	0.00453871	0.00402545	0.00282927	0.00358006	0.00358006														1.21	0.00661157	0.00492562	0.00624793	0.0118347	0.00991736	0.0105124	0.0058843	0.00624793	0.00555372
				0.943	1.18346e-05	1.59067e-05	1.41251e-05	0.0042842	0.00453871	0.00402545	0.00282927	0.00358006	0.00358006														1.21	0.00661157	0.00492562	0.00624793	0.0118347	0.00991736	0.0105124	0.0058843	0.00624793	0.00555372
				0.624	1.78846e-05	2.40385e-05	2.13462e-05	0.00647436	0.00685897	0.00608333	0.00427564	0.00541026	0.00541026														1.45	0.00551724	0.00411034	0.00521379	0.00987586	0.00827586	0.00877241	0.00491034	0.00521379	0.00463448
				0.745	1.49799e-05	2.01342e-05	1.78792e-05	0.00542282	0.00574497	0.0050953	0.00358121	0.00453154	0.00453154														1.29	0.00620155	0.00462016	0.00586047	0.0111008	0.00930233	0.00986047	0.00551938	0.00586047	0.0052093
				0.702	1.58974e-05	2.13675e-05	1.89744e-05	0.00575499	0.00609687	0.00540741	0.00380057	0.00480912	0.00480912														1.36	0.00588235	0.00438235	0.00555882	0.0105294	0.00882353	0.00935294	0.00523529	0.00555882	0.00494118
			3124 48h IN1_UE	1										0.01032	0.01308	0.01096	0.01232	0.0156	0.01756	0.03556	0.0316	0.03556				3124 144h IN1_UE	0.678										0.00660767	0.00660767	0.00696165	0.00879056	0.00879056	0.00932153	0.00737463	0.00696165	0.0157522				3124 48h IN1_5S
				1.27										0.00812598	0.0102992	0.00862992	0.00970079	0.0122835	0.0138268	0.028	0.0248819	0.028					0.719										0.00623088	0.00623088	0.00656467	0.00828929	0.00828929	0.00878999	0.0069541	0.00656467	0.014854
				0.465										0.0221935	0.028129	0.0235699	0.0264946	0.0335484	0.0377634	0.0764731	0.067957	0.0764731					0.856										0.00523364	0.00523364	0.00551402	0.00696262	0.00696262	0.00738318	0.00584112	0.00551402	0.0124766
				1.34										0.00770149	0.00976119	0.0081791	0.00919403	0.0116418	0.0131045	0.0265373	0.0235821	0.0265373					0.808										0.00554455	0.00554455	0.00584158	0.00737624	0.00737624	0.00782178	0.00618812	0.00584158	0.0132178
				1.51										0.00683444	0.00866225	0.00725828	0.00815894	0.0103311	0.0116291	0.0235497	0.0209272	0.0235497					0.678										0.00660767	0.00660767	0.00696165	0.00879056	0.00879056	0.00932153	0.00737463	0.00696165	0.0157522
				1.42										0.00726761	0.00921127	0.00771831	0.00867606	0.0109859	0.0123662	0.0250423	0.0222535	0.0250423					0.64										0.007	0.007	0.007375	0.0093125	0.0093125	0.009875	0.0078125	0.007375	0.0166875
				1.19										0.00867227	0.0109916	0.00921008	0.0103529	0.0131092	0.0147563	0.0298824	0.0265546	0.0298824					0.57										0.00785965	0.00785965	0.0082807	0.0104561	0.0104561	0.0110877	0.00877193	0.0082807	0.0187368
				1.19										0.00867227	0.0109916	0.00921008	0.0103529	0.0131092	0.0147563	0.0298824	0.0265546	0.0298824					0.57										0.00785965	0.00785965	0.0082807	0.0104561	0.0104561	0.0110877	0.00877193	0.0082807	0.0187368
				1.19										0.00867227	0.0109916	0.00921008	0.0103529	0.0131092	0.0147563	0.0298824	0.0265546	0.0298824					0.57										0.00785965	0.00785965	0.0082807	0.0104561	0.0104561	0.0110877	0.00877193	0.0082807	0.0187368
			mean	3124 0h IN1_UE	0.00433308								3124 48h IN1_UE	0.0106805												mean	3124 9h IN1_UE	0.00691824								3124 144h IN1_UE	0.00876662												mean
			STDEV	3124 0h IN1_UE	0.000950065								3124 48h IN1_UE	0.00245684												STDEV	3124 9h IN1_UE	0.00227943								3124 144h IN1_UE	0.00307517												STDEV
		Melt										Amplification													Melt										Amplification													Melt
[truncated: 39 more columns]

## Sheet: Figure 3D
		PIP (primers 969/970)																						2	PIP (primers 969/970)																						3	25S (primers 710/711)
		Quantitation							Comparative Quantitation																Quantitation							Comparative Quantitation																Quantitation
strains	short genotype
3327	SPT15-TAP; RPD3	No.	Name	Ct	Rep. Ct	Rep. Ct Std. Dev.			No.	Name	Take Off	Amplification	Comparative Conc.	Rep. Conc.	Rep. Calibrator	STDEV Take Off									No.	Name	Ct	Rep. Ct	Rep. Ct Std. Dev.			No.	Name	Take Off	Amplification	Comparative Conc.	Rep. Conc.	Rep. Calibrator	STDEV Take Off									No.	Name
3329	SPT15-TAP; rpd3	A1	3327 0h IN1_Prom	11.83	11.81	0.02			A1	3327 0h IN1_Prom	12.1	1.8	1.04	1	Calibrator	0.057735									A1	3327 9h IN1_Prom	12.92	12.93	0.01			A1	3327 9h IN1_Prom	13.5	1.79	1	1	Calibrator	0									A1	3327 0h IN1_25S
		A2	3327 0h IN1_Prom	11.8					A2	3327 0h IN1_Prom	12.2	1.87	0.981												A2	3327 9h IN1_Prom	12.93					A2	3327 9h IN1_Prom	13.5	1.82	1												A2	3327 0h IN1_25S
		A3	3327 0h IN1_Prom	11.79					A3	3327 0h IN1_Prom	12.2	1.78	0.981												A3	3327 9h IN2_Prom	13.02	12.93	0.12			A3	3327 9h IN2_Prom	13.5	1.83	1	0.98											A3	3327 0h IN1_25S
		A4	3327 0h IN2_Prom	11.82	11.87	0.05			A4	3327 0h IN2_Prom	12.2	1.75	0.981	0.962		0.057735									A4	3327 9h IN2_Prom	12.99					A4	3327 9h IN2_Prom	13.6	1.8	0.94			0.057735									A4	3327 0h IN2_25S
		A5	3327 0h IN2_Prom	11.87					A5	3327 0h IN2_Prom	12.2	1.77	0.981												A5	3327 9h IN2_Prom	12.79					A5	3327 9h IN2_Prom	13.5	1.87	1												A5	3327 0h IN2_25S
		A6	3327 0h IN2_Prom	11.92					A6	3327 0h IN2_Prom	12.3	1.85	0.926												A6	3327 9h IN3_Prom	12.8	12.72	0.08			A6	3327 9h IN3_Prom	13.6	1.85	0.94	1.02											A6	3327 0h IN2_25S
		A7	3327 0h IN3_Prom	12.2	12.25	0.05			A7	3327 0h IN3_Prom	12.5	1.7	0.825	0.764		0.152753									A7	3327 9h IN3_Prom	12.64					A7	3327 9h IN3_Prom	13.4	1.86	1.06			0.057735									A7	3327 0h IN3_25S
		A8	3327 0h IN3_Prom	12.27					A8	3327 0h IN3_Prom	12.8	1.76	0.695												A8	3327 9h IN3_Prom	12.72					A8	3327 9h IN3_Prom	13.4	1.87	1.06												A8	3327 0h IN3_25S
		B1	3327 0h IN3_Prom	12.3					B1	3327 0h IN3_Prom	12.6	1.78	0.779												B1	3327 9h IP1_Prom	12.53	12.53	0.06			B1	3327 9h IP1_Prom	13.3	1.81	1.13	1.13											B1	3327 0h IN3_25S
		B2	3327 0h IP1_Prom	12.39	12.38	0.01			B2	3327 0h IP1_Prom	12.7	1.8	0.736	0.708		0.057735									B2	3327 9h IP1_Prom	12.47					B2	3327 9h IP1_Prom	13.3	1.82	1.13			0.057735									B2	3327 0h IP1_25S
		B3	3327 0h IP1_Prom	12.39					B3	3327 0h IP1_Prom	12.8	1.75	0.695												B3	3327 9h IP1_Prom	12.58					B3	3327 9h IP1_Prom	13.3	1.84	1.13												B3	3327 0h IP1_25S
		B4	3327 0h IP1_Prom	12.37					B4	3327 0h IP1_Prom	12.8	1.73	0.695												B4	3327 9h IP2_Prom	12.65	12.5	0.13			B4	3327 9h IP2_Prom	13.4	1.89	1.06	1.16											B4	3327 0h IP1_25S
		B5	3327 0h IP2_Prom	12.48	12.44	0.07			B5	3327 0h IP2_Prom	12.9	1.77	0.656	0.668		0.057735									B5	3327 9h IP2_Prom	12.4					B5	3327 9h IP2_Prom	13.1	1.84	1.28			0.11547									B5	3327 0h IP2_25S
		B6	3327 0h IP2_Prom	12.48					B6	3327 0h IP2_Prom	12.8	1.81	0.695												B6	3327 9h IP2_Prom	12.46					B6	3327 9h IP2_Prom	13.3	1.85	1.13												B6	3327 0h IP2_25S
		B7	3327 0h IP2_Prom	12.37					B7	3327 0h IP2_Prom	12.9	1.73	0.656												B7	3327 9h IP3_Prom	12.6	12.59	0.06			B7	3327 9h IP3_Prom	13.3	1.85	1.13	1.16											B7	3327 0h IP2_25S
		B8	3327 0h IP3_Prom	12.56	12.47	0.08			B8	3327 0h IP3_Prom	13	1.75	0.619	0.668		0.11547									B8	3327 9h IP3_Prom	12.64					B8	3327 9h IP3_Prom	13.3	1.9	1.13			0.057735									B8	3327 0h IP3_25S
		C1	3327 0h IP3_Prom	12.42					C1	3327 0h IP3_Prom	12.8	1.76	0.695												C1	3327 9h IP3_Prom	12.53					C1	3327 9h IP3_Prom	13.2	1.8	1.2												C1	3327 0h IP3_25S
		C2	3327 0h IP3_Prom	12.42					C2	3327 0h IP3_Prom	12.8	1.73	0.695												C2	3327 144h IN1_Prom	12.54	12.01	0.46			C2	3327 144h IN1_Prom	13.3	1.82	1.13	1.61											C2	3327 0h IP3_25S
		C3	3327 48h IN1_Prom	12.81	12.74	0.06			C3	3327 48h IN1_Prom	13.2	1.82	0.552	0.552		0.1									C3	3327 144h IN1_Prom	11.71					C3	3327 144h IN1_Prom	12.4	1.85	1.97			0.057735									C3	3327 48h IN1_25S
		C4	3327 48h IN1_Prom	12.7					C4	3327 48h IN1_Prom	13.1	1.81	0.584												C4	3327 144h IN1_Prom	11.78					C4	3327 144h IN1_Prom	12.5	1.87	1.86												C4	3327 48h IN1_25S
		C5	3327 48h IN1_Prom	12.71					C5	3327 48h IN1_Prom	13.3	1.79	0.521												C5	3327 144h IN2_Prom	11.66	11.67	0.03			C5	3327 144h IN2_Prom	12.4	1.85	1.97	1.93											C5	3327 48h IN1_25S
		C6	3327 48h IN2_Prom	12.66	12.75	0.08			C6	3327 48h IN2_Prom	13.2	1.78	0.552	0.573		0.11547									C6	3327 144h IN2_Prom	11.64					C6	3327 144h IN2_Prom	12.4	1.85	1.97			0.057735									C6	3327 48h IN2_25S
		C7	3327 48h IN2_Prom	12.83					C7	3327 48h IN2_Prom	13	1.92	0.619												C7	3327 144h IN2_Prom	11.7					C7	3327 144h IN2_Prom	12.5	1.84	1.86												C7	3327 48h IN2_25S
		C8	3327 48h IN2_Prom	12.76					C8	3327 48h IN2_Prom	13.2	1.8	0.552												C8	3327 144h IN3_Prom	11.86	11.66	0.28			C8	3327 144h IN3_Prom	12.5	1.89	1.86	2.43											C8	3327 48h IN2_25S
		D1	3327 48h IN3_Prom	12.77	12.74	0.03			D1	3327 48h IN3_Prom	13.1	1.84	0.584	0.573		0.057735									D1	3327 144h IN3_Prom	11.46					D1	3327 144h IN3_Prom	12.2	1.85	2.23			0.472582									D1	3327 48h IN3_25S
		D2	3327 48h IN3_Prom	12.7					D2	3327 48h IN3_Prom	13.2	1.8	0.552												D2	3327 144h IN3_Prom						D2	3327 144h IN3_Prom	11.5	0.15	3.44												D2	3327 48h IN3_25S
		D3	3327 48h IN3_Prom	12.74					D3	3327 48h IN3_Prom	13.1	1.8	0.584												D3	3327 144h IP1_Prom	11.58	11.72	0.14			D3	3327 144h IP1_Prom	12.4	1.87	1.97	1.89											D3	3327 48h IN3_25S
		D4	3327 48h IP1_Prom	13.14	13.18	0.08			D4	3327 48h IP1_Prom	13.4	1.82	0.492	0.464		0.1									D4	3327 144h IP1_Prom	11.87					D4	3327 144h IP1_Prom	12.6	1.89	1.74			0.1									D4	3327 48h IP1_25S
		D5	3327 48h IP1_Prom	13.13					D5	3327 48h IP1_Prom	13.6	1.83	0.438												D5	3327 144h IP1_Prom	11.71					D5	3327 144h IP1_Prom	12.4	1.87	1.97												D5	3327 48h IP1_25S
		D6	3327 48h IP1_Prom	13.27					D6	3327 48h IP1_Prom	13.5	1.84	0.464												D6	3327 144h IP2_Prom	11.86	11.84	0.03			D6	3327 144h IP2_Prom	12.5	1.87	1.86	1.82											D6	3327 48h IP1_25S
		D7	3327 48h IP2_Prom	24.42	24.71	0.34			D7	3327 48h IP2_Prom	25.1	1.77	0.000585	0.000542		0.152753									D7	3327 144h IP2_Prom	11.81					D7	3327 144h IP2_Prom	12.5	1.86	1.86			0.057735									D7	3327 48h IP2_25S
		D8	3327 48h IP2_Prom	24.62					D8	3327 48h IP2_Prom	25.2	1.8	0.000553												D8	3327 144h IP2_Prom	11.87					D8	3327 144h IP2_Prom	12.6	1.87	1.74												D8	3327 48h IP2_25S
		E1	3327 48h IP2_Prom	25.08					E1	3327 48h IP2_Prom	25.4	1.76	0.000493												E1	3327 144h IP3_Prom	11.81	11.8	0.03			E1	3327 144h IP3_Prom	12.5	1.82	1.86	1.78											E1	3327 48h IP2_25S
		E2	3327 48h IP3_Prom	13.22	13.17	0.05			E2	3327 48h IP3_Prom	13.5	1.73	0.464	0.43		0.152753									E2	3327 144h IP3_Prom	11.82					E2	3327 144h IP3_Prom	12.6	1.88	1.74			0									E2	3327 48h IP3_25S
		E3	3327 48h IP3_Prom	13.18					E3	3327 48h IP3_Prom	13.6	1.83	0.438												E3	3327 144h IP3_Prom	11.77					E3	3327 144h IP3_Prom	12.6	1.84	1.74												E3	3327 48h IP3_25S
		E4	3327 48h IP3_Prom	13.12					E4	3327 48h IP3_Prom	13.8	1.77	0.391												E4	3329 9h IN1_Prom	11.82	12.14	0.28			E4	3329 9h IN1_Prom	12.6	1.87	1.74	1.45											E4	3327 48h IP3_25S
		E5	3329 0h IN1_Prom	13.48	13.47	0.02			E5	3329 0h IN1_Prom	13.8	1.79	0.391	0.383		0.057735									E5	3329 9h IN1_Prom	12.26					E5	3329 9h IN1_Prom	13	1.81	1.36			0.057735									E5	3329 0h IN1_25S
		E6	3329 0h IN1_Prom	13.48					E6	3329 0h IN1_Prom	13.8	1.78	0.391												E6	3329 9h IN1_Prom	12.35					E6	3329 9h IN1_Prom	13.1	1.86	1.28												E6	3329 0h IN1_25S
		E7	3329 0h IN1_Prom	13.45					E7	3329 0h IN1_Prom	13.9	1.81	0.369												E7	3329 9h IN2_Prom	12.46	12.46	0.02			E7	3329 9h IN2_Prom	13.1	1.9	1.28	1.31											E7	3329 0h IN1_25S
		E8	3329 0h IN2_Prom	13.38	13.37	0.03			E8	3329 0h IN2_Prom	13.8	1.83	0.391	0.391		2.17558e-15									E8	3329 9h IN2_Prom	12.49					E8	3329 9h IN2_Prom	13.1	1.87	1.28			0.057735									E8	3329 0h IN2_25S
		F1	3329 0h IN2_Prom	13.35					F1	3329 0h IN2_Prom	13.8	1.85	0.391												F1	3329 9h IN2_Prom	12.44					F1	3329 9h IN2_Prom	13	1.88	1.36												F1	3329 0h IN2_25S
		F2	3329 0h IN2_Prom	13.4					F2	3329 0h IN2_Prom	13.8	1.73	0.391												F2	3329 9h IN3_Prom	12.38	12.45	0.06			F2	3329 9h IN3_Prom	13	1.89	1.36	1.33											F2	3329 0h IN2_25S
		F3	3329 0h IN3_Prom	13.18	13.26	0.08			F3	3329 0h IN3_Prom	13.8	1.76	0.391	0.391		0.1									F3	3329 9h IN3_Prom	12.48					F3	3329 9h IN3_Prom	13.1	1.92	1.28			0.057735									F3	3329 0h IN3_25S
		F4	3329 0h IN3_Prom	13.27					F4	3329 0h IN3_Prom	13.9	1.74	0.369												F4	3329 9h IN3_Prom	12.5					F4	3329 9h IN3_Prom	13	1.87	1.36												F4	3329 0h IN3_25S
		F5	3329 0h IN3_Prom	13.35					F5	3329 0h IN3_Prom	13.7	1.79	0.414												F5	3329 9h IP1_Prom	12.36	12.38	0.02			F5	3329 9h IP1_Prom	13	1.84	1.36	1.31											F5	3329 0h IN3_25S
		F6	3329 0h IP1_Prom	13.18	13.18	0.06			F6	3329 0h IP1_Prom	13.7	1.76	0.414	0.406		0.057735									F6	3329 9h IP1_Prom	12.4					F6	3329 9h IP1_Prom	13.1	1.82	1.28			0.057735									F6	3329 0h IP1_25S
		F7	3329 0h IP1_Prom	13.25					F7	3329 0h IP1_Prom	13.7	1.77	0.414												F7	3329 9h IP1_Prom	12.38					F7	3329 9h IP1_Prom	13.1	1.87	1.28												F7	3329 0h IP1_25S
		F8	3329 0h IP1_Prom	13.12					F8	3329 0h IP1_Prom	13.8	1.77	0.391												F8	3329 9h IP2_Prom	12.54	12.51	0.1			F8	3329 9h IP2_Prom	13.2	1.92	1.2	1.25											F8	3329 0h IP1_25S
		G1	3329 0h IP2_Prom	13.25	13.23	0.02			G1	3329 0h IP2_Prom	13.7	1.79	0.414	0.414		2.17558e-15									G1	3329 9h IP2_Prom	12.4					G1	3329 9h IP2_Prom	13.1	1.82	1.28			0									G1	3329 0h IP2_25S
		G2	3329 0h IP2_Prom	13.22					G2	3329 0h IP2_Prom	13.7	1.79	0.414												G2	3329 9h IP2_Prom	12.58					G2	3329 9h IP2_Prom	13.1	1.86	1.28												G2	3329 0h IP2_25S
		G3	3329 0h IP2_Prom	13.21					G3	3329 0h IP2_Prom	13.7	1.76	0.414												G3	3329 9h IP3_Prom	12.49	12.48	0.07			G3	3329 9h IP3_Prom	13.1	1.88	1.28	1.28											G3	3329 0h IP2_25S
		G4	3329 0h IP3_Prom	13.45	13.29	0.14			G4	3329 0h IP3_Prom	13.9	1.74	0.369	0.383		0.057735									G4	3329 9h IP3_Prom	12.53					G4	3329 9h IP3_Prom	13.1	1.84	1.28			0									G4	3329 0h IP3_25S
		G5	3329 0h IP3_Prom	13.21					G5	3329 0h IP3_Prom	13.8	1.79	0.391												G5	3329 9h IP3_Prom	12.4					G5	3329 9h IP3_Prom	13.1	1.86	1.28												G5	3329 0h IP3_25S
		G6	3329 0h IP3_Prom	13.21					G6	3329 0h IP3_Prom	13.8	1.77	0.391												G6	3329 144h IN1_Prom	12.35	13.09	0.64			G6	3329 144h IN1_Prom	13.1	1.89	1.28	0.848											G6	3329 0h IP3_25S
		G7	3329 48h IN1_Prom	12.84	12.85	0.02			G7	3329 48h IN1_Prom	13.4	1.77	0.492	0.501		0.152753									G7	3329 144h IN1_Prom	13.44					G7	3329 144h IN1_Prom	14	1.88	0.734			0.11547									G7	3329 48h IN1_25S
		G8	3329 48h IN1_Prom	12.87					G8	3329 48h IN1_Prom	13.5	1.74	0.464												G8	3329 144h IN1_Prom	13.48					G8	3329 144h IN1_Prom	14.2	1.86	0.649												G8	3329 48h IN1_25S
		H1	3329 48h IN1_Prom	12.84					H1	3329 48h IN1_Prom	13.2	1.72	0.552												H1	3329 144h IN2_Prom	13.4	13.4	0.04			H1	3329 144h IN2_Prom	14	1.87	0.734	0.719											H1	3329 48h IN1_25S
		H2	3329 48h IN2_Prom	12.75	12.73	0.03			H2	3329 48h IN2_Prom	13.2	1.75	0.552	0.531		0.057735									H2	3329 144h IN2_Prom	13.44					H2	3329 144h IN2_Prom	14	1.88	0.734			0.057735									H2	3329 48h IN2_25S
		H3	3329 48h IN2_Prom	12.69					H3	3329 48h IN2_Prom	13.3	1.72	0.521												H3	3329 144h IN2_Prom	13.36					H3	3329 144h IN2_Prom	14.1	1.86	0.69												H3	3329 48h IN2_25S
		H4	3329 48h IN2_Prom	12.75					H4	3329 48h IN2_Prom	13.3	1.73	0.521												H4	3329 144h IN3_Prom	13.52	13.4	0.1			H4	3329 144h IN3_Prom	14.1	1.86	0.69	0.719											H4	3329 48h IN2_25S
		H5	3329 48h IN3_Prom	12.86	12.86	0.05			H5	3329 48h IN3_Prom	13.2	1.8	0.552	0.531		0.11547									H5	3329 144h IN3_Prom	13.34					H5	3329 144h IN3_Prom	14	1.83	0.734			0.057735									H5	3329 48h IN3_25S
		H6	3329 48h IN3_Prom	12.91					H6	3329 48h IN3_Prom	13.2	1.76	0.552												H6	3329 144h IN3_Prom	13.35					H6	3329 144h IN3_Prom	14	1.87	0.734												H6	3329 48h IN3_25S
		H7	3329 48h IN3_Prom	12.81					H7	3329 48h IN3_Prom	13.4	1.78	0.492												H7	3329 144h IP1_Prom	13.45	13.76	0.3			H7	3329 144h IP1_Prom	14.1	1.87	0.69	0.585											H7	3329 48h IN3_25S
		H8	3329 48h IP1_Prom	13.32	13.34	0.02			H8	3329 48h IP1_Prom	13.9	1.78	0.369	0.376		0.057735									H8	3329 144h IP1_Prom	14.06					H8	3329 144h IP1_Prom	14.6	1.86	0.507			0.11547									H8	3329 48h IP1_25S
		I1	3329 48h IP1_Prom	13.36					I1	3329 48h IP1_Prom	13.9	1.82	0.369												I1	3329 144h IP1_Prom	13.78					I1	3329 144h IP1_Prom	14.4	1.82	0.573												I1	3329 48h IP1_25S
		I2	3329 48h IP1_Prom	13.35					I2	3329 48h IP1_Prom	13.8	1.8	0.391												I2	3329 144h IP2_Prom	13.85	13.87	0.02			I2	3329 144h IP2_Prom	14.6	1.85	0.507	0.517											I2	3329 48h IP1_25S
		I3	3329 48h IP2_Prom	13.37	13.37	0.02			I3	3329 48h IP2_Prom	13.8	1.75	0.391	0.383		0.057735									I3	3329 144h IP2_Prom	13.89					I3	3329 144h IP2_Prom	14.6	1.87	0.507			0.057735									I3	3329 48h IP2_25S
		I4	3329 48h IP2_Prom	13.38					I4	3329 48h IP2_Prom	13.9	1.84	0.369												I4	3329 144h IP2_Prom	13.88					I4	3329 144h IP2_Prom	14.5	1.84	0.539												I4	3329 48h IP2_25S
		I5	3329 48h IP2_Prom	13.35					I5	3329 48h IP2_Prom	13.8	1.8	0.391												I5	3329 144h IP3_Prom	13.78	13.71	0.07			I5	3329 144h IP3_Prom	14.6	1.81	0.507	0.528											I5	3329 48h IP2_25S
		I6	3329 48h IP3_Prom	13.55	13.52	0.08			I6	3329 48h IP3_Prom	13.9	1.74	0.369	0.355		0.057735									I6	3329 144h IP3_Prom	13.63					I6	3329 144h IP3_Prom	14.5	1.85	0.539			0									I6	3329 48h IP3_25S
		I7	3329 48h IP3_Prom	13.58					I7	3329 48h IP3_Prom	14	1.76	0.348												I7	3329 144h IP3_Prom	13.72					I7	3329 144h IP3_Prom	14.5	1.84	0.539												I7	3329 48h IP3_25S
		I8	3329 48h IP3_Prom	13.43					I8	3329 48h IP3_Prom	14	1.78	0.348												I8	2 144h IP3	13.76	13.76				I8	2 144h IP3	14.5	1.87	0.539	0.539											I8	3329 48h IP3_25S
					3327 0h IN1_Prom									3327 48h IN1_Prom														3327 9h IN1_Prom									3327 144h IN1_Prom
					0.736	0.695	0.695	0.656	0.695	0.656	0.619	0.695	0.695	0.492	0.438	0.464	0.000585	0.000553	0.000493	0.464	0.438	0.391						1.13	1.13	1.06	1.28	1.13	1.13	1.13	1.2	1.13	1.74	1.97	1.86	1.86	1.74	1.86	1.74	1.74	1.74
					0.02944	0.0278	0.0278	0.02624	0.0278	0.02624	0.02476	0.0278	0.0278	0.01968	0.01752	0.01856	2.34e-05	2.212e-05	1.972e-05	0.01856	0.01752	0.01564						0.0452	0.0452	0.0424	0.0512	0.0452	0.0452	0.0452	0.048	0.0452	0.0696	0.0788	0.0744	0.0744	0.0696	0.0744	0.0696	0.0696	0.0696
			3327 0h IN1_Prom	1.04	0.0283077	0.0267308	0.0267308	0.0252308	0.0267308	0.0252308	0.0238077	0.0267308	0.0267308													3327 9h IN1_Prom	1	0.0452	0.0452	0.0424	0.0512	0.0452	0.0452	0.0452	0.048	0.0452													3327 0h IN1_25S
				0.981	0.0300102	0.0283384	0.0283384	0.0267482	0.0283384	0.0267482	0.0252396	0.0283384	0.0283384														1	0.0452	0.0452	0.0424	0.0512	0.0452	0.0452	0.0452	0.048	0.0452
				0.981	0.0300102	0.0283384	0.0283384	0.0267482	0.0283384	0.0267482	0.0252396	0.0283384	0.0283384														1	0.0452	0.0452	0.0424	0.0512	0.0452	0.0452	0.0452	0.048	0.0452
				0.981	0.0300102	0.0283384	0.0283384	0.0267482	0.0283384	0.0267482	0.0252396	0.0283384	0.0283384														0.94	0.0480851	0.0480851	0.0451064	0.0544681	0.0480851	0.0480851	0.0480851	0.0510638	0.0480851
				0.981	0.0300102	0.0283384	0.0283384	0.0267482	0.0283384	0.0267482	0.0252396	0.0283384	0.0283384														1	0.0452	0.0452	0.0424	0.0512	0.0452	0.0452	0.0452	0.048	0.0452
				0.926	0.0317927	0.0300216	0.0300216	0.0283369	0.0300216	0.0283369	0.0267387	0.0300216	0.0300216														0.94	0.0480851	0.0480851	0.0451064	0.0544681	0.0480851	0.0480851	0.0480851	0.0510638	0.0480851
				0.825	0.0356848	0.033697	0.033697	0.0318061	0.033697	0.0318061	0.0300121	0.033697	0.033697														1.06	0.0426415	0.0426415	0.04	0.0483019	0.0426415	0.0426415	0.0426415	0.045283	0.0426415
				0.695	0.0423597	0.04	0.04	0.0377554	0.04	0.0377554	0.0356259	0.04	0.04														1.06	0.0426415	0.0426415	0.04	0.0483019	0.0426415	0.0426415	0.0426415	0.045283	0.0426415
				0.779	0.037792	0.0356868	0.0356868	0.0336842	0.0356868	0.0336842	0.0317843	0.0356868	0.0356868														1.13	0.04	0.04	0.0375221	0.0453097	0.04	0.04	0.04	0.0424779	0.04
			3327 48h IN1_Prom	0.552										0.0356522	0.0317391	0.0336232	4.23913e-05	4.00725e-05	3.57246e-05	0.0336232	0.0317391	0.0283333				3327 144h IN1_Prom	1.97										0.0353299	0.04	0.0377665	0.0377665	0.0353299	0.0377665	0.0353299	0.0353299	0.0353299				3327 48h IN1_25S
				0.584										0.0336986	0.03	0.0317808	4.00685e-05	3.78767e-05	3.37671e-05	0.0317808	0.03	0.0267808					1.86										0.0374194	0.0423656	0.04	0.04	0.0374194	0.04	0.0374194	0.0374194	0.0374194
				0.521										0.0377735	0.0336276	0.0356238	4.49136e-05	4.24568e-05	3.78503e-05	0.0356238	0.0336276	0.0300192					1.97										0.0353299	0.04	0.0377665	0.0377665	0.0353299	0.0377665	0.0353299	0.0353299	0.0353299
				0.552										0.0356522	0.0317391	0.0336232	4.23913e-05	4.00725e-05	3.57246e-05	0.0336232	0.0317391	0.0283333					1.97										0.0353299	0.04	0.0377665	0.0377665	0.0353299	0.0377665	0.0353299	0.0353299	0.0353299
				0.619										0.0317932	0.0283037	0.0299838	3.78029e-05	3.57351e-05	3.18578e-05	0.0299838	0.0283037	0.0252666					1.86										0.0374194	0.0423656	0.04	0.04	0.0374194	0.04	0.0374194	0.0374194	0.0374194
				0.552										0.0356522	0.0317391	0.0336232	4.23913e-05	4.00725e-05	3.57246e-05	0.0336232	0.0317391	0.0283333					1.86										0.0374194	0.0423656	0.04	0.04	0.0374194	0.04	0.0374194	0.0374194	0.0374194
				0.584										0.0336986	0.03	0.0317808	4.00685e-05	3.78767e-05	3.37671e-05	0.0317808	0.03	0.0267808					2.23										0.0312108	0.0353363	0.0333632	0.0333632	0.0312108	0.0333632	0.0312108	0.0312108	0.0312108
				0.552										0.0356522	0.0317391	0.0336232	4.23913e-05	4.00725e-05	3.57246e-05	0.0336232	0.0317391	0.0283333					3.44										0.0202326	0.022907	0.0216279	0.0216279	0.0202326	0.0216279	0.0202326	0.0202326	0.0202326
				0.584										0.0336986	0.03	0.0317808	4.00685e-05	3.78767e-05	3.37671e-05	0.0317808	0.03	0.0267808					1.97										0.0353299	0.04	0.0377665	0.0377665	0.0353299	0.0377665	0.0353299	0.0353299	0.0353299
			mean	3327 0h IN1_Prom	0.0304934								3327 48h IN1_Prom	0.0316832												mean	3327 9h IN1_Prom	0.045354								3327 144h IN1_Prom	0.0351681												mean
			STDEV	3327 0h IN1_Prom	0.0043802								3327 48h IN1_Prom	0.00270449												STDEV	3327 9h IN1_Prom	0.00340177								3327 144h IN1_Prom	0.00561281												STDEV
					3329 0h IN1_Prom									3329 48h IN1_Prom														3329 9h IN1_Prom									3329 144h IN1_Prom
					0.414	0.414	0.391	0.414	0.414	0.414	0.369	0.391	0.391	0.369	0.369	0.391	0.391	0.369	0.391	0.369	0.348	0.348						1.28	1.28	1.2	1.28	1.28	1.28	1.28	1.28	1.28	0.507	0.573	0.507	0.507	0.539	0.507	0.539	0.539	0.539
					0.01656	0.01656	0.01564	0.01656	0.01656	0.01656	0.01476	0.01564	0.01564	0.01476	0.01476	0.01564	0.01564	0.01476	0.01564	0.01476	0.01392	0.01392						0.0512	0.0512	0.048	0.0512	0.0512	0.0512	0.0512	0.0512	0.0512	0.02028	0.02292	0.02028	0.02028	0.02156	0.02028	0.02156	0.02156	0.02156
			3329 0h IN1_Prom	0.391	0.0423529	0.0423529	0.04	0.0423529	0.0423529	0.0423529	0.0377494	0.04	0.04													3329 9h IN1_Prom	1.36	0.0376471	0.0376471	0.0352941	0.0376471	0.0376471	0.0376471	0.0376471	0.0376471	0.0376471													3329 0h IN1_25S
				0.391	0.0423529	0.0423529	0.04	0.0423529	0.0423529	0.0423529	0.0377494	0.04	0.04														1.28	0.04	0.04	0.0375	0.04	0.04	0.04	0.04	0.04	0.04
				0.369	0.044878	0.044878	0.0423848	0.044878	0.044878	0.044878	0.04	0.0423848	0.0423848														1.28	0.04	0.04	0.0375	0.04	0.04	0.04	0.04	0.04	0.04
				0.391	0.0423529	0.0423529	0.04	0.0423529	0.0423529	0.0423529	0.0377494	0.04	0.04														1.28	0.04	0.04	0.0375	0.04	0.04	0.04	0.04	0.04	0.04
				0.391	0.0423529	0.0423529	0.04	0.0423529	0.0423529	0.0423529	0.0377494	0.04	0.04														1.36	0.0376471	0.0376471	0.0352941	0.0376471	0.0376471	0.0376471	0.0376471	0.0376471	0.0376471
				0.391	0.0423529	0.0423529	0.04	0.0423529	0.0423529	0.0423529	0.0377494	0.04	0.04														1.36	0.0376471	0.0376471	0.0352941	0.0376471	0.0376471	0.0376471	0.0376471	0.0376471	0.0376471
				0.391	0.0423529	0.0423529	0.04	0.0423529	0.0423529	0.0423529	0.0377494	0.04	0.04														1.28	0.04	0.04	0.0375	0.04	0.04	0.04	0.04	0.04	0.04
				0.369	0.044878	0.044878	0.0423848	0.044878	0.044878	0.044878	0.04	0.0423848	0.0423848														1.36	0.0376471	0.0376471	0.0352941	0.0376471	0.0376471	0.0376471	0.0376471	0.0376471	0.0376471
				0.414	0.04	0.04	0.0377778	0.04	0.04	0.04	0.0356522	0.0377778	0.0377778														1.36	0.0376471	0.0376471	0.0352941	0.0376471	0.0376471	0.0376471	0.0376471	0.0376471	0.0376471
			3329 48h IN1_Prom	0.492										0.03	0.03	0.0317886	0.0317886	0.03	0.0317886	0.03	0.0282927	0.0282927				3329 144h IN1_Prom	0.734										0.0276294	0.0312262	0.0276294	0.0276294	0.0293733	0.0276294	0.0293733	0.0293733	0.0293733				3329 48h IN1_25S
				0.464										0.0318103	0.0318103	0.0337069	0.0337069	0.0318103	0.0337069	0.0318103	0.03	0.03					0.649										0.0312481	0.0353159	0.0312481	0.0312481	0.0332203	0.0312481	0.0332203	0.0332203	0.0332203
				0.552										0.0267391	0.0267391	0.0283333	0.0283333	0.0267391	0.0283333	0.0267391	0.0252174	0.0252174					0.734										0.0276294	0.0312262	0.0276294	0.0276294	0.0293733	0.0276294	0.0293733	0.0293733	0.0293733
				0.552										0.0267391	0.0267391	0.0283333	0.0283333	0.0267391	0.0283333	0.0267391	0.0252174	0.0252174					0.734										0.0276294	0.0312262	0.0276294	0.0276294	0.0293733	0.0276294	0.0293733	0.0293733	0.0293733
				0.521										0.0283301	0.0283301	0.0300192	0.0300192	0.0283301	0.0300192	0.0283301	0.0267179	0.0267179					0.69										0.0293913	0.0332174	0.0293913	0.0293913	0.0312464	0.0293913	0.0312464	0.0312464	0.0312464
				0.521										0.0283301	0.0283301	0.0300192	0.0300192	0.0283301	0.0300192	0.0283301	0.0267179	0.0267179					0.69										0.0293913	0.0332174	0.0293913	0.0293913	0.0312464	0.0293913	0.0312464	0.0312464	0.0312464
				0.552										0.0267391	0.0267391	0.0283333	0.0283333	0.0267391	0.0283333	0.0267391	0.0252174	0.0252174					0.734										0.0276294	0.0312262	0.0276294	0.0276294	0.0293733	0.0276294	0.0293733	0.0293733	0.0293733
				0.552										0.0267391	0.0267391	0.0283333	0.0283333	0.0267391	0.0283333	0.0267391	0.0252174	0.0252174					0.734										0.0276294	0.0312262	0.0276294	0.0276294	0.0293733	0.0276294	0.0293733	0.0293733	0.0293733
				0.492										0.03	0.03	0.0317886	0.0317886	0.03	0.0317886	0.03	0.0282927	0.0282927					0.69										0.0293913	0.0332174	0.0293913	0.0293913	0.0312464	0.0293913	0.0312464	0.0312464	0.0312464
			mean	3329 0h IN1_Prom	0.0413476								3329 48h IN1_Prom	0.0285859												mean	3329 9h IN1_Prom	0.0384241								3329 144h IN1_Prom	0.0298355												mean
			STDEV	3329 0h IN1_Prom	0.00210704								3329 48h IN1_Prom	0.00216525												STDEV	3329 9h IN1_Prom	0.00139652								3329 144h IN1_Prom	0.00178776												STDEV
		Melt										Amplification													Melt										Amplification													Melt
[truncated: 95 more columns]

## Sheet: Figure 3E
		PIP (primers 969/970)																						2	PIP (primers 969/970)																						3	5S (primers 920/921)
		Quantitation							Comparative Quantitation																Quantitation							Comparative Quantitation																Quantitation
strains	short genotype
3116	RRN7-TAP; RPD3	No.	Name	Ct	Rep. Ct	Rep. Ct Std. Dev.			No.	Name	Take Off	Amplification	Comparative Conc.	Rep. Conc.	Rep. Calibrator	STDEV Take Off									No.	Name	Ct	Rep. Ct	Rep. Ct Std. Dev.			No.	Name	Take Off	Amplification	Comparative Conc.	Rep. Conc.	Rep. Calibrator	STDEV Take Off									No.	Name
3122	Rrn7-TAP; rpd3	A1	3116 0h IN1_Prom	13.13	12.85	0.26			A1	3116 0h IN1_Prom	14.4	1.82	1.04	1	Calibrator	0.11547									A1	3116 9h IN1_Prom	11.54	11.49	0.06			A1	3116 9h IN1_Prom	12.5	1.76	1.04	1	Calibrator	0.057735									A1	3116 0h IN1_5S
		A2	3116 0h IN1_Prom	12.77					A2	3116 0h IN1_Prom	14.6	1.81	0.922												A2	3116 9h IN1_Prom	11.43					A2	3116 9h IN1_Prom	12.6	1.81	0.981												A2	3116 0h IN1_5S
		A3	3116 0h IN1_Prom	12.64					A3	3116 0h IN1_Prom	14.4	1.82	1.04												A3	3116 9h IN1_Prom	11.5					A3	3116 9h IN1_Prom	12.6	1.78	0.981												A3	3116 0h IN1_5S
		A4	3116 0h IN2_Prom	12.67	12.62	0.04			A4	3116 0h IN2_Prom	14.4	1.82	1.04	1.04		0									A4	3116 9h IN2_Prom	11.61	11.6	0.02			A4	3116 9h IN2_Prom	12.8	1.79	0.875	0.909		0.057735									A4	3116 0h IN2_5S
		A5	3116 0h IN2_Prom	12.61					A5	3116 0h IN2_Prom	14.4	1.82	1.04												A5	3116 9h IN2_Prom	11.58					A5	3116 9h IN2_Prom	12.7	1.74	0.926												A5	3116 0h IN2_5S
		A6	3116 0h IN2_Prom	12.58					A6	3116 0h IN2_Prom	14.4	1.81	1.04												A6	3116 9h IN2_Prom	11.61					A6	3116 9h IN2_Prom	12.7	1.77	0.926												A6	3116 0h IN2_5S
		A7	3116 0h IN3_Prom	12.64	12.66	0.06			A7	3116 0h IN3_Prom	14.5	1.83	0.98	1		0.057735									A7	3116 9h IN3_Prom	11.54	11.57	0.05			A7	3116 9h IN3_Prom	12.6	1.75	0.981	0.981		0.1									A7	3116 0h IN3_5S
		A8	3116 0h IN3_Prom	12.72					A8	3116 0h IN3_Prom	14.5	1.85	0.98												A8	3116 9h IN3_Prom	11.54					A8	3116 9h IN3_Prom	12.7	1.79	0.926												A8	3116 0h IN3_5S
		B1	3116 0h IN3_Prom	12.61					B1	3116 0h IN3_Prom	14.4	1.83	1.04												B1	3116 9h IN3_Prom	11.63					B1	3116 9h IN3_Prom	12.5	1.73	1.04												B1	3116 0h IN3_5S
		B2	3116 0h IP1_Prom	14.75	14.76	0.06			B2	3116 0h IP1_Prom	16.6	1.84	0.272	0.266		0.057735									B2	3116 9h IP1_Prom	16.45	16.52	0.07			B2	3116 9h IP1_Prom	17.7	1.73	0.0525	0.0535		0.057735									B2	3116 0h IP1_5S
		B3	3116 0h IP1_Prom	14.72					B3	3116 0h IP1_Prom	16.7	1.84	0.256												B3	3116 9h IP1_Prom	16.54					B3	3116 9h IP1_Prom	17.6	1.79	0.0556												B3	3116 0h IP1_5S
		B4	3116 0h IP1_Prom	14.83					B4	3116 0h IP1_Prom	16.6	1.84	0.272												B4	3116 9h IP1_Prom	16.58					B4	3116 9h IP1_Prom	17.7	1.77	0.0525												B4	3116 0h IP1_5S
		B5	3116 0h IP2_Prom	14.41	14.43	0.03			B5	3116 0h IP2_Prom	16.3	1.84	0.326	0.34		0.057735									B5	3116 9h IP2_Prom	16.59	16.82	0.2			B5	3116 9h IP2_Prom	17.6	1.81	0.0556	0.0477		0.23094									B5	3116 0h IP2_5S
		B6	3116 0h IP2_Prom	14.42					B6	3116 0h IP2_Prom	16.2	1.83	0.347												B6	3116 9h IP2_Prom	16.93					B6	3116 9h IP2_Prom	18	1.73	0.0442												B6	3116 0h IP2_5S
		B7	3116 0h IP2_Prom	14.46					B7	3116 0h IP2_Prom	16.2	1.86	0.347												B7	3116 9h IP2_Prom	16.94					B7	3116 9h IP2_Prom	18	1.75	0.0442												B7	3116 0h IP2_5S
		B8	3116 0h IP3_Prom	14.45	14.35	0.09			B8	3116 0h IP3_Prom	16.2	1.87	0.347	0.347		0									B8	3116 9h IP3_Prom	19.8	19.92	0.13			B8	3116 9h IP3_Prom	20.9	1.74	0.00835	0.00835		0.1									B8	3116 0h IP3_5S
		C1	3116 0h IP3_Prom	14.32					C1	3116 0h IP3_Prom	16.2	1.82	0.347												C1	3116 9h IP3_Prom	20.06					C1	3116 9h IP3_Prom	20.8	1.81	0.00885												C1	3116 0h IP3_5S
		C2	3116 0h IP3_Prom	14.28					C2	3116 0h IP3_Prom	16.2	1.82	0.347												C2	3116 9h IP3_Prom	19.9					C2	3116 9h IP3_Prom	21	1.76	0.00789												C2	3116 0h IP3_5S
		C3	3116 48h IN1_Prom	12.68	12.69	0.04			C3	3116 48h IN1_Prom	14.5	1.85	0.98	0.98		0.1									C3	3116 144h IN1_Prom	10.72	10.71	0.03			C3	3116 144h IN1_Prom	11.8	1.8	1.55	1.55		0.1									C3	3116 48h IN1_5S
		C4	3116 48h IN1_Prom	12.73					C4	3116 48h IN1_Prom	14.4	1.87	1.04												C4	3116 144h IN1_Prom	10.74					C4	3116 144h IN1_Prom	11.9	1.79	1.47												C4	3116 48h IN1_5S
		C5	3116 48h IN1_Prom	12.66					C5	3116 48h IN1_Prom	14.6	1.8	0.922												C5	3116 144h IN1_Prom	10.67					C5	3116 144h IN1_Prom	11.7	1.78	1.64												C5	3116 48h IN1_5S
		C6	3116 48h IN2_Prom	12.94	12.91	0.03			C6	3116 48h IN2_Prom	14.8	1.83	0.816	0.885		0.152753									C6	3116 144h IN2_Prom	10.91	10.92	0.02			C6	3116 144h IN2_Prom	11.9	1.81	1.47	1.47		0									C6	3116 48h IN2_5S
		C7	3116 48h IN2_Prom	12.88					C7	3116 48h IN2_Prom	14.7	1.84	0.867												C7	3116 144h IN2_Prom	10.9					C7	3116 144h IN2_Prom	11.9	1.75	1.47												C7	3116 48h IN2_5S
		C8	3116 48h IN2_Prom	12.89	RRN7-TAP				C8	3116 48h IN2_Prom	14.5	1.86	0.98												C8	3116 144h IN2_Prom	10.94					C8	3116 144h IN2_Prom	11.9	1.82	1.47												C8	3116 48h IN2_5S
		D1	3116 48h IN3_Prom	12.84	12.85	0.01			D1	3116 48h IN3_Prom	14.6	1.83	0.922	0.903		0.057735									D1	3116 144h IN3_Prom	10.97	10.84	0.12			D1	3116 144h IN3_Prom	11.8	1.76	1.55	1.52		0.057735									D1	3116 48h IN3_5S
		D2	3116 48h IN3_Prom	12.86					D2	3116 48h IN3_Prom	14.7	1.84	0.867												D2	3116 144h IN3_Prom	10.74					D2	3116 144h IN3_Prom	11.9	1.75	1.47												D2	3116 48h IN3_5S
		D3	3116 48h IN3_Prom	12.86					D3	3116 48h IN3_Prom	14.6	1.85	0.922												D3	3116 144h IN3_Prom	10.8					D3	3116 144h IN3_Prom	11.8	1.78	1.55												D3	3116 48h IN3_5S
		D4	3116 48h IP1_Prom	19.13	19.11	0.07			D4	3116 48h IP1_Prom	20.9	1.88	0.0197	0.0193		0.152753									D4	3116 144h IP1_Prom	17.03	17.06	0.06			D4	3116 144h IP1_Prom	18.1	1.73	0.0417	0.0417		0									D4	3116 48h IP1_5S
		D5	3116 48h IP1_Prom	19.04					D5	3116 48h IP1_Prom	20.8	1.84	0.0209												D5	3116 144h IP1_Prom	17.02					D5	3116 144h IP1_Prom	18.1	1.73	0.0417												D5	3116 48h IP1_5S
		D6	3116 48h IP1_Prom	19.17					D6	3116 48h IP1_Prom	21.1	1.86	0.0174												D6	3116 144h IP1_Prom	17.12					D6	3116 144h IP1_Prom	18.1	1.77	0.0417												D6	3116 48h IP1_5S
		D7	3116 48h IP2_Prom	18.83	19.08	0.23			D7	3116 48h IP2_Prom	20.6	1.86	0.0236	0.0189		0.321455									D7	3116 144h IP2_Prom	17.44	17.34	0.15			D7	3116 144h IP2_Prom	18.6	1.8	0.0313	0.0331		0.1									D7	3116 48h IP2_5S
		D8	3116 48h IP2_Prom	19.17					D8	3116 48h IP2_Prom	21.1	1.86	0.0174												D8	3116 144h IP2_Prom	17.16					D8	3116 144h IP2_Prom	18.4	1.78	0.0351												D8	3116 48h IP2_5S
		E1	3116 48h IP2_Prom	19.25					E1	3116 48h IP2_Prom	21.2	1.85	0.0164												E1	3116 144h IP2_Prom	17.42					E1	3116 144h IP2_Prom	18.5	1.75	0.0331												E1	3116 48h IP2_5S
		E2	3116 48h IP3_Prom	19.1	19	0.08			E2	3116 48h IP3_Prom	20.9	1.86	0.0197	0.0193		0.152753									E2	3116 144h IP3_Prom	17.56	17.48	0.18			E2	3116 144h IP3_Prom	18.6	1.76	0.0313	0.0295		0.1									E2	3116 48h IP3_5S
		E3	3116 48h IP3_Prom	18.96					E3	3116 48h IP3_Prom	20.8	1.85	0.0209												E3	3116 144h IP3_Prom	17.62					E3	3116 144h IP3_Prom	18.8	1.8	0.0279												E3	3116 48h IP3_5S
		E4	3116 48h IP3_Prom	18.95					E4	3116 48h IP3_Prom	21.1	1.81	0.0174												E4	3116 144h IP3_Prom	17.27					E4	3116 144h IP3_Prom	18.7	1.75	0.0295												E4	3116 48h IP3_5S
		E5	3122 0h IN1_Prom	13.15	13.08	0.14			E5	3122 0h IN1_Prom	14.8	1.85	0.816	0.799		0.057735									E5	3122 9h IN1_Prom	12.31	12.29	0.02			E5	3122 9h IN1_Prom	13.2	1.77	0.695	0.669		0.11547									E5	3122 0h IN1_5S
		E6	3122 0h IN1_Prom	13.17					E6	3122 0h IN1_Prom	14.9	1.84	0.767												E6	3122 9h IN1_Prom	12.26					E6	3122 9h IN1_Prom	13.2	1.81	0.695												E6	3122 0h IN1_5S
		E7	3122 0h IN1_Prom	12.91					E7	3122 0h IN1_Prom	14.8	1.83	0.816												E7	3122 9h IN1_Prom	12.29					E7	3122 9h IN1_Prom	13.4	1.82	0.62												E7	3122 0h IN1_5S
		E8	3122 0h IN2_Prom	13.27	12.97	0.26			E8	3122 0h IN2_Prom	14.8	1.86	0.816	0.867		0.1									E8	3122 9h IN2_Prom	12	12	0.07			E8	3122 9h IN2_Prom	13.1	1.88	0.736	0.765		0.057735									E8	3122 0h IN2_5S
		F1	3122 0h IN2_Prom	12.79					F1	3122 0h IN2_Prom	14.6	1.83	0.922												F1	3122 9h IN2_Prom	12.08					F1	3122 9h IN2_Prom	13	1.85	0.78												F1	3122 0h IN2_5S
		F2	3122 0h IN2_Prom	12.85					F2	3122 0h IN2_Prom	14.7	1.82	0.867												F2	3122 9h IN2_Prom	11.93					F2	3122 9h IN2_Prom	13	1.77	0.78												F2	3122 0h IN2_5S
		F3	3122 0h IN3_Prom	12.91	13.1	0.22			F3	3122 0h IN3_Prom	14.7	1.85	0.867	0.799		0.152753									F3	3122 9h IN3_Prom	12.33	12.32	0.04			F3	3122 9h IN3_Prom	13.3	1.81	0.656	0.632		0.057735									F3	3122 0h IN3_5S
		F4	3122 0h IN3_Prom	13.33					F4	3122 0h IN3_Prom	15	1.87	0.722												F4	3122 9h IN3_Prom	12.35					F4	3122 9h IN3_Prom	13.4	1.79	0.62												F4	3122 0h IN3_5S
		F5	3122 0h IN3_Prom	13.06					F5	3122 0h IN3_Prom	14.8	1.83	0.816												F5	3122 9h IN3_Prom	12.27					F5	3122 9h IN3_Prom	13.4	1.76	0.62												F5	3122 0h IN3_5S
		F6	3122 0h IP1_Prom	14.38	14.51	0.14			F6	3122 0h IP1_Prom	16.2	1.83	0.347	0.333		0.057735									F6	3122 9h IP1_Prom	14.72	14.84	0.1			F6	3122 9h IP1_Prom	16	1.81	0.139	0.139		0									F6	3122 0h IP1_5S
		F7	3122 0h IP1_Prom	14.5					F7	3122 0h IP1_Prom	16.3	1.87	0.326												F7	3122 9h IP1_Prom	14.91					F7	3122 9h IP1_Prom	16	1.78	0.139												F7	3122 0h IP1_5S
		F8	3122 0h IP1_Prom	14.66					F8	3122 0h IP1_Prom	16.3	1.87	0.326												F8	3122 9h IP1_Prom	14.89					F8	3122 9h IP1_Prom	16	1.79	0.139												F8	3122 0h IP1_5S
		G1	3122 0h IP2_Prom	14.04	14.09	0.13			G1	3122 0h IP2_Prom	15.8	1.81	0.443	0.434		0.057735									G1	3122 9h IP2_Prom	14.9	14.97	0.13			G1	3122 9h IP2_Prom	16	1.78	0.139	0.147		0.1									G1	3122 0h IP2_5S
		G2	3122 0h IP2_Prom	14					G2	3122 0h IP2_Prom	15.8	1.85	0.443												G2	3122 9h IP2_Prom	15.12					G2	3122 9h IP2_Prom	15.8	1.82	0.156												G2	3122 0h IP2_5S
		G3	3122 0h IP2_Prom	14.24					G3	3122 0h IP2_Prom	15.9	1.88	0.417												G3	3122 9h IP2_Prom	14.88					G3	3122 9h IP2_Prom	15.9	1.8	0.147												G3	3122 0h IP2_5S
		G4	3122 0h IP3_Prom	14.7	14.52	0.16			G4	3122 0h IP3_Prom	16.3	1.87	0.326	0.34		0.057735									G4	3122 9h IP3_Prom	14.98	15	0.09			G4	3122 9h IP3_Prom	16	1.8	0.139	0.137		0.152753									G4	3122 0h IP3_5S
		G5	3122 0h IP3_Prom	14.41					G5	3122 0h IP3_Prom	16.2	1.81	0.347												G5	3122 9h IP3_Prom	14.92					G5	3122 9h IP3_Prom	15.9	1.78	0.147												G5	3122 0h IP3_5S
		G6	3122 0h IP3_Prom	14.44					G6	3122 0h IP3_Prom	16.2	1.82	0.347												G6	3122 9h IP3_Prom	15.1					G6	3122 9h IP3_Prom	16.2	1.77	0.124												G6	3122 0h IP3_5S
		G7	3122 48h IN1_Prom	12.74	12.72	0.06			G7	3122 48h IN1_Prom	14.5	1.87	0.98	1.04		0.1									G7	3122 144h IN1_Prom	11.71	11.73	0.06			G7	3122 144h IN1_Prom	12.8	1.8	0.875	0.875		0.1									G7	3122 48h IN1_5S
		G8	3122 48h IN1_Prom	12.77					G8	3122 48h IN1_Prom	14.4	1.87	1.04												G8	3122 144h IN1_Prom	11.79					G8	3122 144h IN1_Prom	12.9	1.82	0.826												G8	3122 48h IN1_5S
		H1	3122 48h IN1_Prom	12.66					H1	3122 48h IN1_Prom	14.3	1.82	1.11												H1	3122 144h IN1_Prom	11.68					H1	3122 144h IN1_Prom	12.7	1.76	0.926												H1	3122 48h IN1_5S
		H2	3122 48h IN2_Prom	12.77	12.67	0.1			H2	3122 48h IN2_Prom	14.6	1.84	0.922	1.04		0.173205									H2	3122 144h IN2_Prom	11.69	11.64	0.08			H2	3122 144h IN2_Prom	12.9	1.76	0.826	0.858		0.057735									H2	3122 48h IN2_5S
		H3	3122 48h IN2_Prom	12.58					H3	3122 48h IN2_Prom	14.3	1.85	1.11												H3	3122 144h IN2_Prom	11.67					H3	3122 144h IN2_Prom	12.8	1.79	0.875												H3	3122 48h IN2_5S
		H4	3122 48h IN2_Prom	12.66					H4	3122 48h IN2_Prom	14.3	1.87	1.11												H4	3122 144h IN2_Prom	11.55					H4	3122 144h IN2_Prom	12.8	1.76	0.875												H4	3122 48h IN2_5S
		H5	3122 48h IN3_Prom	12.61	12.62	0.04			H5	3122 48h IN3_Prom	14.4	1.8	1.04	1.06		0.057735									H5	3122 144h IN3_Prom	11.65	11.71	0.05			H5	3122 144h IN3_Prom	12.6	1.74	0.981	0.981		0									H5	3122 48h IN3_5S
		H6	3122 48h IN3_Prom	12.58					H6	3122 48h IN3_Prom	14.3	1.84	1.11												H6	3122 144h IN3_Prom	11.72					H6	3122 144h IN3_Prom	12.6	1.77	0.981												H6	3122 48h IN3_5S
		H7	3122 48h IN3_Prom	12.67					H7	3122 48h IN3_Prom	14.4	1.85	1.04												H7	3122 144h IN3_Prom	11.76					H7	3122 144h IN3_Prom	12.6	1.76	0.981												H7	3122 48h IN3_5S
		H8	3122 48h IP1_Prom	16.87	16.9	0.04			H8	3122 48h IP1_Prom	18.6	1.86	0.0801	0.0667		0.519615									H8	3122 144h IP1_Prom	16.03	16.14	0.09			H8	3122 144h IP1_Prom	17.2	1.72	0.0699	0.0699		0									H8	3122 48h IP1_5S
		I1	3122 48h IP1_Prom	16.92					I1	3122 48h IP1_Prom	18.6	1.83	0.0801												I1	3122 144h IP1_Prom	16.21					I1	3122 144h IP1_Prom	17.2	1.77	0.0699												I1	3122 48h IP1_5S
		I2	3122 48h IP1_Prom						I2	3122 48h IP1_Prom	19.5	0.55	0.0462												I2	3122 144h IP1_Prom	16.16					I2	3122 144h IP1_Prom	17.2	1.73	0.0699												I2	3122 48h IP1_5S
		I3	3122 48h IP2_Prom	16.89	16.84	0.11			I3	3122 48h IP2_Prom	18.8	1.84	0.0709	0.0754		0.1									I3	3122 144h IP2_Prom	15.3	15.39	0.08			I3	3122 144h IP2_Prom	16.4	1.75	0.111	0.109		0.057735									I3	3122 48h IP2_5S
		I4	3122 48h IP2_Prom	16.92					I4	3122 48h IP2_Prom	18.7	1.85	0.0754												I4	3122 144h IP2_Prom	15.45					I4	3122 144h IP2_Prom	16.5	1.81	0.104												I4	3122 48h IP2_5S
		I5	3122 48h IP2_Prom	16.71					I5	3122 48h IP2_Prom	18.6	1.82	0.0801												I5	3122 144h IP2_Prom	15.42					I5	3122 144h IP2_Prom	16.4	1.82	0.111												I5	3122 48h IP2_5S
		I6	3122 48h IP3_Prom	25.39	25.12	0.24			I6	3122 48h IP3_Prom	27.4	1.84	0.000371	0.000455		0.288675									I6	3122 144h IP3_Prom	15.27	15.24	0.03			I6	3122 144h IP3_Prom	16.3	1.76	0.117	0.117		0									I6	3122 48h IP3_5S
		I7	3122 48h IP3_Prom	25.05					I7	3122 48h IP3_Prom	26.9	1.84	0.000504												I7	3122 144h IP3_Prom	15.22					I7	3122 144h IP3_Prom	16.3	1.78	0.117												I7	3122 48h IP3_5S
		I8	3122 48h IP3_Prom	24.92					I8	3122 48h IP3_Prom	26.9	1.86	0.000504												I8	3122 144h IP3_Prom	15.23					I8	3122 144h IP3_Prom	16.3	1.81	0.117												I8	3122 48h IP3_5S
					3116 0h IN1_Prom									3116 48h IN1_Prom														3116 9h IN1_Prom									3116 144h IN1_Prom
					0.272	0.256	0.272	0.326	0.347	0.347	0.347	0.347	0.347	0.0197	0.0209	0.0174	0.0236	0.0174	0.0164	0.0197	0.0209	0.0174						0.0525	0.0556	0.0525	0.0556	0.0442	0.0442	0.00835	0.00885	0.00789	0.0417	0.0417	0.0417	0.0313	0.0351	0.0331	0.0313	0.0279	0.0295
					0.01088	0.01024	0.01088	0.01304	0.01388	0.01388	0.01388	0.01388	0.01388	0.000788	0.000836	0.000696	0.000944	0.000696	0.000656	0.000788	0.000836	0.000696						0.0021	0.002224	0.0021	0.002224	0.001768	0.001768	0.000334	0.000354	0.0003156	0.001668	0.001668	0.001668	0.001252	0.001404	0.001324	0.001252	0.001116	0.00118
			3116 0h IN1_Prom	1.04	0.0104615	0.00984615	0.0104615	0.0125385	0.0133462	0.0133462	0.0133462	0.0133462	0.0133462													3116 9h IN1_Prom	1.04	0.00201923	0.00213846	0.00201923	0.00213846	0.0017	0.0017	0.000321154	0.000340385	0.000303462													3116 0h IN1_5S
				0.922	0.0118004	0.0111063	0.0118004	0.0141432	0.0150542	0.0150542	0.0150542	0.0150542	0.0150542														0.981	0.00214067	0.00226707	0.00214067	0.00226707	0.00180224	0.00180224	0.000340469	0.000360856	0.000321713
				1.04	0.0104615	0.00984615	0.0104615	0.0125385	0.0133462	0.0133462	0.0133462	0.0133462	0.0133462														0.981	0.00214067	0.00226707	0.00214067	0.00226707	0.00180224	0.00180224	0.000340469	0.000360856	0.000321713
				1.04	0.0104615	0.00984615	0.0104615	0.0125385	0.0133462	0.0133462	0.0133462	0.0133462	0.0133462														0.875	0.0024	0.00254171	0.0024	0.00254171	0.00202057	0.00202057	0.000381714	0.000404571	0.000360686
				1.04	0.0104615	0.00984615	0.0104615	0.0125385	0.0133462	0.0133462	0.0133462	0.0133462	0.0133462														0.926	0.00226782	0.00240173	0.00226782	0.00240173	0.00190929	0.00190929	0.000360691	0.000382289	0.000340821
				1.04	0.0104615	0.00984615	0.0104615	0.0125385	0.0133462	0.0133462	0.0133462	0.0133462	0.0133462														0.926	0.00226782	0.00240173	0.00226782	0.00240173	0.00190929	0.00190929	0.000360691	0.000382289	0.000340821
				0.98	0.011102	0.010449	0.011102	0.0133061	0.0141633	0.0141633	0.0141633	0.0141633	0.0141633														0.981	0.00214067	0.00226707	0.00214067	0.00226707	0.00180224	0.00180224	0.000340469	0.000360856	0.000321713
				0.98	0.011102	0.010449	0.011102	0.0133061	0.0141633	0.0141633	0.0141633	0.0141633	0.0141633														0.926	0.00226782	0.00240173	0.00226782	0.00240173	0.00190929	0.00190929	0.000360691	0.000382289	0.000340821
				1.04	0.0104615	0.00984615	0.0104615	0.0125385	0.0133462	0.0133462	0.0133462	0.0133462	0.0133462														1.04	0.00201923	0.00213846	0.00201923	0.00213846	0.0017	0.0017	0.000321154	0.000340385	0.000303462
			3116 48h IN1_Prom	0.98										0.000804082	0.000853061	0.000710204	0.000963265	0.000710204	0.000669388	0.000804082	0.000853061	0.000710204				3116 144h IN1_Prom	1.55										0.00107613	0.00107613	0.00107613	0.000807742	0.000905806	0.000854194	0.000807742	0.00072	0.00076129				3116 48h IN1_5S
				1.04										0.000757692	0.000803846	0.000669231	0.000907692	0.000669231	0.000630769	0.000757692	0.000803846	0.000669231					1.47										0.00113469	0.00113469	0.00113469	0.000851701	0.000955102	0.00090068	0.000851701	0.000759184	0.000802721
				0.922										0.000854664	0.000906725	0.000754881	0.00102386	0.000754881	0.000711497	0.000854664	0.000906725	0.000754881					1.64										0.00101707	0.00101707	0.00101707	0.000763415	0.000856098	0.000807317	0.000763415	0.000680488	0.000719512
				0.816										0.000965686	0.00102451	0.000852941	0.00115686	0.000852941	0.000803922	0.000965686	0.00102451	0.000852941					1.47										0.00113469	0.00113469	0.00113469	0.000851701	0.000955102	0.00090068	0.000851701	0.000759184	0.000802721
				0.867										0.000908881	0.000964245	0.000802768	0.00108881	0.000802768	0.000756632	0.000908881	0.000964245	0.000802768					1.47										0.00113469	0.00113469	0.00113469	0.000851701	0.000955102	0.00090068	0.000851701	0.000759184	0.000802721
				0.98										0.000804082	0.000853061	0.000710204	0.000963265	0.000710204	0.000669388	0.000804082	0.000853061	0.000710204					1.47										0.00113469	0.00113469	0.00113469	0.000851701	0.000955102	0.00090068	0.000851701	0.000759184	0.000802721
				0.922										0.000854664	0.000906725	0.000754881	0.00102386	0.000754881	0.000711497	0.000854664	0.000906725	0.000754881					1.55										0.00107613	0.00107613	0.00107613	0.000807742	0.000905806	0.000854194	0.000807742	0.00072	0.00076129
				0.867										0.000908881	0.000964245	0.000802768	0.00108881	0.000802768	0.000756632	0.000908881	0.000964245	0.000802768					1.47										0.00113469	0.00113469	0.00113469	0.000851701	0.000955102	0.00090068	0.000851701	0.000759184	0.000802721
				0.922										0.000854664	0.000906725	0.000754881	0.00102386	0.000754881	0.000711497	0.000854664	0.000906725	0.000754881					1.55										0.00107613	0.00107613	0.00107613	0.000807742	0.000905806	0.000854194	0.000807742	0.00072	0.00076129
			mean	3116 0h IN1_Prom	0.0125667								3116 48h IN1_Prom	0.000838181												mean	3116 9h IN1_Prom	0.00211275								3116 144h IN1_Prom	0.000920035												mean
			STDEV	3116 0h IN1_Prom	0.00156798								3116 48h IN1_Prom	0.00011292												STDEV	3116 9h IN1_Prom	0.000233468								3116 144h IN1_Prom	0.000143177												STDEV
					3122 0h IN1_Prom									3122 48h IN1_Prom														3122 9h IN1_Prom									3122 144h IN1_Prom
					0.347	0.326	0.326	0.443	0.443	0.417	0.326	0.347	0.347	0.0801	0.0801	0.0462	0.0709	0.0754	0.0801	0.000371	0.000504	0.000504						0.139	0.139	0.139	0.139	0.156	0.147	0.139	0.147	0.124	0.0699	0.0699	0.0699	0.111	0.104	0.111	0.117	0.117	0.117
					0.01388	0.01304	0.01304	0.01772	0.01772	0.01668	0.01304	0.01388	0.01388	0.003204	0.003204	0.001848	0.002836	0.003016	0.003204	1.484e-05	2.016e-05	2.016e-05						0.00556	0.00556	0.00556	0.00556	0.00624	0.00588	0.00556	0.00588	0.00496	0.002796	0.002796	0.002796	0.00444	0.00416	0.00444	0.00468	0.00468	0.00468
			3122 0h IN1_Prom	0.816	0.0170098	0.0159804	0.0159804	0.0217157	0.0217157	0.0204412	0.0159804	0.0170098	0.0170098													3122 9h IN1_Prom	0.695	0.008	0.008	0.008	0.008	0.00897842	0.00846043	0.008	0.00846043	0.00713669													3122 0h IN1_5S
				0.767	0.0180965	0.0170013	0.0170013	0.023103	0.023103	0.0217471	0.0170013	0.0180965	0.0180965														0.695	0.008	0.008	0.008	0.008	0.00897842	0.00846043	0.008	0.00846043	0.00713669
				0.816	0.0170098	0.0159804	0.0159804	0.0217157	0.0217157	0.0204412	0.0159804	0.0170098	0.0170098														0.62	0.00896774	0.00896774	0.00896774	0.00896774	0.0100645	0.00948387	0.00896774	0.00948387	0.008
				0.816	0.0170098	0.0159804	0.0159804	0.0217157	0.0217157	0.0204412	0.0159804	0.0170098	0.0170098														0.736	0.00755435	0.00755435	0.00755435	0.00755435	0.00847826	0.00798913	0.00755435	0.00798913	0.00673913
				0.922	0.0150542	0.0141432	0.0141432	0.0192191	0.0192191	0.0180911	0.0141432	0.0150542	0.0150542														0.78	0.00712821	0.00712821	0.00712821	0.00712821	0.008	0.00753846	0.00712821	0.00753846	0.00635897
				0.867	0.0160092	0.0150404	0.0150404	0.0204383	0.0204383	0.0192388	0.0150404	0.0160092	0.0160092														0.78	0.00712821	0.00712821	0.00712821	0.00712821	0.008	0.00753846	0.00712821	0.00753846	0.00635897
				0.867	0.0160092	0.0150404	0.0150404	0.0204383	0.0204383	0.0192388	0.0150404	0.0160092	0.0160092														0.656	0.00847561	0.00847561	0.00847561	0.00847561	0.0095122	0.00896341	0.00847561	0.00896341	0.00756098
				0.722	0.0192244	0.0180609	0.0180609	0.0245429	0.0245429	0.0231025	0.0180609	0.0192244	0.0192244														0.62	0.00896774	0.00896774	0.00896774	0.00896774	0.0100645	0.00948387	0.00896774	0.00948387	0.008
				0.816	0.0170098	0.0159804	0.0159804	0.0217157	0.0217157	0.0204412	0.0159804	0.0170098	0.0170098														0.62	0.00896774	0.00896774	0.00896774	0.00896774	0.0100645	0.00948387	0.00896774	0.00948387	0.008
			3122 48h IN1_Prom	0.98										0.00326939	0.00326939	0.00188571	0.00289388	0.00307755	0.00326939	1.51429e-05	2.05714e-05	2.05714e-05				3122 144h IN1_Prom	0.875										0.00319543	0.00319543	0.00319543	0.00507429	0.00475429	0.00507429	0.00534857	0.00534857	0.00534857				3122 48h IN1_5S
				1.04										0.00308077	0.00308077	0.00177692	0.00272692	0.0029	0.00308077	1.42692e-05	1.93846e-05	1.93846e-05					0.826										0.00338499	0.00338499	0.00338499	0.0053753	0.00503632	0.0053753	0.00566586	0.00566586	0.00566586
				1.11										0.00288649	0.00288649	0.00166486	0.00255495	0.00271712	0.00288649	1.33694e-05	1.81622e-05	1.81622e-05					0.926										0.00301944	0.00301944	0.00301944	0.00479482	0.00449244	0.00479482	0.005054	0.005054	0.005054
				0.922										0.00347505	0.00347505	0.00200434	0.00307592	0.00327115	0.00347505	1.60954e-05	2.18655e-05	2.18655e-05					0.826										0.00338499	0.00338499	0.00338499	0.0053753	0.00503632	0.0053753	0.00566586	0.00566586	0.00566586
				1.11										0.00288649	0.00288649	0.00166486	0.00255495	0.00271712	0.00288649	1.33694e-05	1.81622e-05	1.81622e-05					0.875										0.00319543	0.00319543	0.00319543	0.00507429	0.00475429	0.00507429	0.00534857	0.00534857	0.00534857
				1.11										0.00288649	0.00288649	0.00166486	0.00255495	0.00271712	0.00288649	1.33694e-05	1.81622e-05	1.81622e-05					0.875										0.00319543	0.00319543	0.00319543	0.00507429	0.00475429	0.00507429	0.00534857	0.00534857	0.00534857
				1.04										0.00308077	0.00308077	0.00177692	0.00272692	0.0029	0.00308077	1.42692e-05	1.93846e-05	1.93846e-05					0.981										0.00285015	0.00285015	0.00285015	0.00452599	0.00424057	0.00452599	0.00477064	0.00477064	0.00477064
				1.11										0.00288649	0.00288649	0.00166486	0.00255495	0.00271712	0.00288649	1.33694e-05	1.81622e-05	1.81622e-05					0.981										0.00285015	0.00285015	0.00285015	0.00452599	0.00424057	0.00452599	0.00477064	0.00477064	0.00477064
				1.04										0.00308077	0.00308077	0.00177692	0.00272692	0.0029	0.00308077	1.42692e-05	1.93846e-05	1.93846e-05					0.981										0.00285015	0.00285015	0.00285015	0.00452599	0.00424057	0.00452599	0.00477064	0.00477064	0.00477064
			mean	3122 0h IN1_Prom	0.0180162								3122 48h IN1_Prom	0.00275492												mean	3122 9h IN1_Prom	0.00824919								3122 144h IN1_Prom	0.00437347												mean
			STDEV	3122 0h IN1_Prom	0.00263891								3122 48h IN1_Prom	0.000498648												STDEV	3122 9h IN1_Prom	0.000875973								3122 144h IN1_Prom	0.000968004												STDEV
		Melt										Amplification													Melt										Amplification													Melt
[truncated: 39 more columns]

## Sheet: Figure 3F
		PIP (primers 969/970)																						2	PIP (primers 969/970)																						3	5S (primers 920/921)
		Quantitation							Comparative Quantitation																Quantitation							Comparative Quantitation																Quantitation
strains	short genotype
3120	RRN3-TAP; RPD3	No.	Name	Ct	Rep. Ct	Rep. Ct Std. Dev.			No.	Name	Take Off	Amplification	Comparative Conc.	Rep. Conc.	Rep. Calibrator	STDEV Take Off									No.	Name	Ct	Rep. Ct	Rep. Ct Std. Dev.			No.	Name	Take Off	Amplification	Comparative Conc.	Rep. Conc.	Rep. Calibrator	STDEV Take Off									No.	Name
3126	RRN3-TAP; rpd3	A1	3120 0h IN1_Prom	12.44	12.45	0.01			A1	3120 0h IN1_Prom	14.1	1.8	1.06	1	Calibrator	0.1									A1	3120 9h IN1_Prom	11.81	11.78	0.06			A1	3120 9h IN1_Prom	12.7	1.78	1.04	1	Calibrator	0.057735									A1	3120 0h IN1_5S
		A2	3120 0h IN1_Prom	12.46					A2	3120 0h IN1_Prom	14.2	1.84	1												A2	3120 9h IN1_Prom	11.82					A2	3120 9h IN1_Prom	12.8	1.76	0.981												A2	3120 0h IN1_5S
		A3	3120 0h IN1_Prom	12.45					A3	3120 0h IN1_Prom	14.3	1.82	0.941												A3	3120 9h IN1_Prom	11.71					A3	3120 9h IN1_Prom	12.8	1.82	0.981												A3	3120 0h IN1_5S
		A4	3120 0h IN2_Prom	12.41	12.4	0.01			A4	3120 0h IN2_Prom	14.2	1.82	1	1.02		0.057735									A4	3120 9h IN2_Prom	11.9	11.8	0.15			A4	3120 9h IN2_Prom	12.9	1.8	0.927	0.981		0.1									A4	3120 0h IN2_5S
		A5	3120 0h IN2_Prom	12.38					A5	3120 0h IN2_Prom	14.1	1.86	1.06												A5	3120 9h IN2_Prom	11.63					A5	3120 9h IN2_Prom	12.8	1.72	0.981												A5	3120 0h IN2_5S
		A6	3120 0h IN2_Prom	12.39					A6	3120 0h IN2_Prom	14.2	1.84	1												A6	3120 9h IN2_Prom	11.87					A6	3120 9h IN2_Prom	12.7	1.75	1.04												A6	3120 0h IN2_5S
		A7	3120 0h IN3_Prom	12.44	12.42	0.02			A7	3120 0h IN3_Prom	14.2	1.84	1	1.02		0.057735									A7	3120 9h IN3_Prom	11.81	11.74	0.06			A7	3120 9h IN3_Prom	12.8	1.73	0.981	0.944		0.057735									A7	3120 0h IN3_5S
		A8	3120 0h IN3_Prom	12.42					A8	3120 0h IN3_Prom	14.2	1.81	1												A8	3120 9h IN3_Prom	11.69					A8	3120 9h IN3_Prom	12.9	1.79	0.927												A8	3120 0h IN3_5S
		B1	3120 0h IN3_Prom	12.4					B1	3120 0h IN3_Prom	14.1	1.79	1.06												B1	3120 9h IN3_Prom	11.73					B1	3120 9h IN3_Prom	12.9	1.81	0.927												B1	3120 0h IN3_5S
		B2	3120 0h IP1_Prom	14.14	14.23	0.13			B2	3120 0h IP1_Prom	15.9	1.83	0.354	0.347		0.057735									B2	3120 9h IP1_Prom	16.02	16.11	0.08			B2	3120 9h IP1_Prom	17.1	1.74	0.0838	0.0822		0.057735									B2	3120 0h IP1_5S
		B3	3120 0h IP1_Prom	14.16					B3	3120 0h IP1_Prom	15.9	1.85	0.354												B3	3120 9h IP1_Prom	16.13					B3	3120 9h IP1_Prom	17.1	1.8	0.0838												B3	3120 0h IP1_5S
		B4	3120 0h IP1_Prom	14.37					B4	3120 0h IP1_Prom	16	1.88	0.333												B4	3120 9h IP1_Prom	16.19					B4	3120 9h IP1_Prom	17.2	1.76	0.0792												B4	3120 0h IP1_5S
		B5	3120 0h IP2_Prom	14.42	14.4	0.08			B5	3120 0h IP2_Prom	16.4	1.83	0.261	0.272		0.11547									B5	3120 9h IP2_Prom	16.56	16.56	0.02			B5	3120 9h IP2_Prom	17.6	1.75	0.063	0.0642		0.057735									B5	3120 0h IP2_5S
		B6	3120 0h IP2_Prom	14.31					B6	3120 0h IP2_Prom	16.2	1.84	0.295												B6	3120 9h IP2_Prom	16.57					B6	3120 9h IP2_Prom	17.6	1.77	0.063												B6	3120 0h IP2_5S
		B7	3120 0h IP2_Prom	14.46					B7	3120 0h IP2_Prom	16.4	1.83	0.261												B7	3120 9h IP2_Prom	16.53					B7	3120 9h IP2_Prom	17.5	1.75	0.0667												B7	3120 0h IP2_5S
		B8	3120 0h IP3_Prom	14.52	14.4	0.11			B8	3120 0h IP3_Prom	16.3	1.84	0.277	0.295		0.1									B8	3120 9h IP3_Prom	16.44	16.43	0.16			B8	3120 9h IP3_Prom	17.7	1.8	0.0595	0.0642		0.23094									B8	3120 0h IP3_5S
		C1	3120 0h IP3_Prom	14.35					C1	3120 0h IP3_Prom	16.1	1.84	0.313												C1	3120 9h IP3_Prom	16.58					C1	3120 9h IP3_Prom	17.7	1.74	0.0595												C1	3120 0h IP3_5S
		C2	3120 0h IP3_Prom	14.31					C2	3120 0h IP3_Prom	16.2	1.83	0.295												C2	3120 9h IP3_Prom	16.26					C2	3120 9h IP3_Prom	17.3	1.74	0.0748												C2	3120 0h IP3_5S
		C3	3120 48h IN1_Prom	13.18	13.23	0.09			C3	3120 48h IN1_Prom	15.1	1.82	0.577	0.601		0.11547									C3	3120 144h IN1_Prom	12.8	12.65	0.14			C3	3120 144h IN1_Prom	14	1.77	0.494	0.564		0.208167									C3	3120 48h IN1_5S
		C4	3120 48h IN1_Prom	13.33					C4	3120 48h IN1_Prom	15.1	1.86	0.577												C4	3120 144h IN1_Prom	12.63					C4	3120 144h IN1_Prom	13.7	1.76	0.586												C4	3120 48h IN1_5S
		C5	3120 48h IN1_Prom	13.17					C5	3120 48h IN1_Prom	14.9	1.83	0.652												C5	3120 144h IN1_Prom	12.52					C5	3120 144h IN1_Prom	13.6	1.77	0.621												C5	3120 48h IN1_5S
		C6	3120 48h IN2_Prom	12.63	12.68	0.07			C6	3120 48h IN2_Prom	14.5	1.87	0.833	0.85		0.057735									C6	3120 144h IN2_Prom	12.63	12.62	0.02			C6	3120 144h IN2_Prom	13.7	1.81	0.586	0.609		0.057735									C6	3120 48h IN2_5S
		C7	3120 48h IN2_Prom	12.64					C7	3120 48h IN2_Prom	14.5	1.85	0.833												C7	3120 144h IN2_Prom	12.59					C7	3120 144h IN2_Prom	13.6	1.76	0.621												C7	3120 48h IN2_5S
		C8	3120 48h IN2_Prom	12.76					C8	3120 48h IN2_Prom	14.4	1.89	0.885												C8	3120 144h IN2_Prom	12.62					C8	3120 144h IN2_Prom	13.6	1.75	0.621												C8	3120 48h IN2_5S
		D1	3120 48h IN3_Prom	12.55	12.6	0.06			D1	3120 48h IN3_Prom	14.4	1.83	0.885	0.833		0.1									D1	3120 144h IN3_Prom	11.79	11.86	0.06			D1	3120 144h IN3_Prom	12.9	1.75	0.927	0.892		0.057735									D1	3120 48h IN3_5S
		D2	3120 48h IN3_Prom	12.59					D2	3120 48h IN3_Prom	14.5	1.85	0.833												D2	3120 144h IN3_Prom	11.88					D2	3120 144h IN3_Prom	13	1.75	0.875												D2	3120 48h IN3_5S
		D3	3120 48h IN3_Prom	12.67					D3	3120 48h IN3_Prom	14.6	1.86	0.783												D3	3120 144h IN3_Prom	11.91					D3	3120 144h IN3_Prom	13	1.82	0.875												D3	3120 48h IN3_5S
		D4	3120 48h IP1_Prom	19.06	18.78	0.25			D4	3120 48h IP1_Prom	20.8	1.85	0.0178	0.0193		0.11547									D4	3120 144h IP1_Prom	17.55	17.63	0.07			D4	3120 144h IP1_Prom	18.9	1.76	0.0299	0.0317		0.1									D4	3120 48h IP1_5S
		D5	3120 48h IP1_Prom	18.61					D5	3120 48h IP1_Prom	20.6	1.85	0.0201												D5	3120 144h IP1_Prom	17.65					D5	3120 144h IP1_Prom	18.7	1.73	0.0336												D5	3120 48h IP1_5S
		D6	3120 48h IP1_Prom	18.67					D6	3120 48h IP1_Prom	20.6	1.87	0.0201												D6	3120 144h IP1_Prom	17.68					D6	3120 144h IP1_Prom	18.8	1.74	0.0317												D6	3120 48h IP1_5S
		D7	3120 48h IP2_Prom	18.34	18.45	0.16			D7	3120 48h IP2_Prom	20.3	1.87	0.0241	0.0232		0.11547									D7	3120 144h IP2_Prom	17.86	17.8	0.06			D7	3120 144h IP2_Prom	18.9	1.77	0.0299	0.0299		0.1									D7	3120 48h IP2_5S
		D8	3120 48h IP2_Prom	18.38					D8	3120 48h IP2_Prom	20.3	1.85	0.0241												D8	3120 144h IP2_Prom	17.74					D8	3120 144h IP2_Prom	19	1.78	0.0283												D8	3120 48h IP2_5S
		E1	3120 48h IP2_Prom	18.63					E1	3120 48h IP2_Prom	20.5	1.83	0.0214												E1	3120 144h IP2_Prom	17.81					E1	3120 144h IP2_Prom	18.8	1.79	0.0317												E1	3120 48h IP2_5S
		E2	3120 48h IP3_Prom	18.59	18.58	0.05			E2	3120 48h IP3_Prom	20.6	1.82	0.0201	0.0201		0									E2	3120 144h IP3_Prom	18.04	18.09	0.05			E2	3120 144h IP3_Prom	19	1.77	0.0283	0.0267		0.1									E2	3120 48h IP3_5S
		E3	3120 48h IP3_Prom	18.62					E3	3120 48h IP3_Prom	20.6	1.84	0.0201												E3	3120 144h IP3_Prom	18.14					E3	3120 144h IP3_Prom	19.1	1.75	0.0267												E3	3120 48h IP3_5S
		E4	3120 48h IP3_Prom	18.52					E4	3120 48h IP3_Prom	20.6	1.84	0.0201												E4	3120 144h IP3_Prom	18.08					E4	3120 144h IP3_Prom	19.2	1.76	0.0252												E4	3120 48h IP3_5S
		E5	3126 0h IN1_Prom	12.84	12.94	0.11			E5	3126 0h IN1_Prom	14.8	1.82	0.693	0.679		0.057735									E5	3126 9h IN1_Prom	12.1	12.08	0.06			E5	3126 9h IN1_Prom	13.1	1.74	0.826	0.859		0.057735									E5	3126 0h IN1_5S
		E6	3126 0h IN1_Prom	12.92					E6	3126 0h IN1_Prom	14.8	1.86	0.693												E6	3126 9h IN1_Prom	12.13					E6	3126 9h IN1_Prom	13	1.82	0.875												E6	3126 0h IN1_5S
		E7	3126 0h IN1_Prom	13.05					E7	3126 0h IN1_Prom	14.9	1.84	0.652												E7	3126 9h IN1_Prom	12.02					E7	3126 9h IN1_Prom	13	1.74	0.875												E7	3126 0h IN1_5S
		E8	3126 0h IN2_Prom	13.18	13.15	0.03			E8	3126 0h IN2_Prom	14.9	1.87	0.652	0.639		0.057735									E8	3126 9h IN2_Prom	12.03	11.94	0.08			E8	3126 9h IN2_Prom	13.1	1.81	0.826	0.909		0.152753									E8	3126 0h IN2_5S
		F1	3126 0h IN2_Prom	13.14					F1	3126 0h IN2_Prom	14.9	1.82	0.652												F1	3126 9h IN2_Prom	11.88					F1	3126 9h IN2_Prom	12.8	1.81	0.981												F1	3126 0h IN2_5S
		F2	3126 0h IN2_Prom	13.12					F2	3126 0h IN2_Prom	15	1.83	0.614												F2	3126 9h IN2_Prom	11.92					F2	3126 9h IN2_Prom	12.9	1.76	0.927												F2	3126 0h IN2_5S
		F3	3126 0h IN3_Prom	12.73	12.76	0.04			F3	3126 0h IN3_Prom	14.5	1.84	0.833	0.833		0									F3	3126 9h IN3_Prom	11.72	11.72	0.06			F3	3126 9h IN3_Prom	12.8	1.77	0.981	0.963		0.057735									F3	3126 0h IN3_5S
		F4	3126 0h IN3_Prom	12.81					F4	3126 0h IN3_Prom	14.5	1.87	0.833												F4	3126 9h IN3_Prom	11.78					F4	3126 9h IN3_Prom	12.9	1.8	0.927												F4	3126 0h IN3_5S
		F5	3126 0h IN3_Prom	12.74					F5	3126 0h IN3_Prom	14.5	1.87	0.833												F5	3126 9h IN3_Prom	11.67					F5	3126 9h IN3_Prom	12.8	1.8	0.981												F5	3126 0h IN3_5S
		F6	3126 0h IP1_Prom	14.37	14.53	0.15			F6	3126 0h IP1_Prom	16.3	1.84	0.277	0.266		0.057735									F6	3126 9h IP1_Prom	14.5	14.55	0.06			F6	3126 9h IP1_Prom	15.8	1.79	0.176	0.183		0.057735									F6	3126 0h IP1_5S
		F7	3126 0h IP1_Prom	14.56					F7	3126 0h IP1_Prom	16.4	1.87	0.261												F7	3126 9h IP1_Prom	14.62					F7	3126 9h IP1_Prom	15.7	1.74	0.187												F7	3126 0h IP1_5S
		F8	3126 0h IP1_Prom	14.66					F8	3126 0h IP1_Prom	16.4	1.89	0.261												F8	3126 9h IP1_Prom	14.53					F8	3126 9h IP1_Prom	15.7	1.75	0.187												F8	3126 0h IP1_5S
		G1	3126 0h IP2_Prom	14.5	14.38	0.12			G1	3126 0h IP2_Prom	16.4	1.83	0.261	0.295		0.2									G1	3126 9h IP2_Prom	15.24	15.14	0.09			G1	3126 9h IP2_Prom	16.3	1.74	0.132	0.135		0.057735									G1	3126 0h IP2_5S
		G2	3126 0h IP2_Prom	14.27					G2	3126 0h IP2_Prom	16	1.84	0.333												G2	3126 9h IP2_Prom	15.1					G2	3126 9h IP2_Prom	16.3	1.76	0.132												G2	3126 0h IP2_5S
		G3	3126 0h IP2_Prom	14.36					G3	3126 0h IP2_Prom	16.2	1.86	0.295												G3	3126 9h IP2_Prom	15.08					G3	3126 9h IP2_Prom	16.2	1.84	0.14												G3	3126 0h IP2_5S
		G4	3126 0h IP3_Prom	14.81	14.51	0.26			G4	3126 0h IP3_Prom	16.4	1.85	0.261	0.277		0.1									G4	3126 9h IP3_Prom	14.45	14.48	0.06			G4	3126 9h IP3_Prom	15.7	1.81	0.187	0.19		0.057735									G4	3126 0h IP3_5S
		G5	3126 0h IP3_Prom	14.37					G5	3126 0h IP3_Prom	16.2	1.82	0.295												G5	3126 9h IP3_Prom	14.44					G5	3126 9h IP3_Prom	15.7	1.77	0.187												G5	3126 0h IP3_5S
		G6	3126 0h IP3_Prom	14.35					G6	3126 0h IP3_Prom	16.3	1.84	0.277												G6	3126 9h IP3_Prom	14.55					G6	3126 9h IP3_Prom	15.6	1.79	0.198												G6	3126 0h IP3_5S
		G7	3126 48h IN1_Prom	13.01	12.81	0.17			G7	3126 48h IN1_Prom	14.8	1.86	0.693	0.783		0.173205									G7	3126 144h IN1_Prom	12.18	12.2	0.05			G7	3126 144h IN1_Prom	13.3	1.76	0.737	0.766		0.11547									G7	3126 48h IN1_5S
		G8	3126 48h IN1_Prom	12.74					G8	3126 48h IN1_Prom	14.5	1.86	0.833												G8	3126 144h IN1_Prom	12.16					G8	3126 144h IN1_Prom	13.3	1.75	0.737												G8	3126 48h IN1_5S
		H1	3126 48h IN1_Prom	12.68					H1	3126 48h IN1_Prom	14.5	1.83	0.833												H1	3126 144h IN1_Prom	12.26					H1	3126 144h IN1_Prom	13.1	1.74	0.826												H1	3126 48h IN1_5S
		H2	3126 48h IN2_Prom	13.23	13.41	0.17			H2	3126 48h IN2_Prom	15.1	1.87	0.577	0.589		0.057735									H2	3126 144h IN2_Prom	12.15	12.13	0.02			H2	3126 144h IN2_Prom	13.2	1.73	0.78	0.795		0.057735									H2	3126 48h IN2_5S
		H3	3126 48h IN2_Prom	13.58					H3	3126 48h IN2_Prom	15	1.84	0.614												H3	3126 144h IN2_Prom	12.11					H3	3126 144h IN2_Prom	13.1	1.77	0.826												H3	3126 48h IN2_5S
		H4	3126 48h IN2_Prom	13.44					H4	3126 48h IN2_Prom	15.1	1.86	0.577												H4	3126 144h IN2_Prom	12.13					H4	3126 144h IN2_Prom	13.2	1.76	0.78												H4	3126 48h IN2_5S
		H5	3126 48h IN3_Prom	13.51	13.56	0.07			H5	3126 48h IN3_Prom	15.3	1.82	0.511	0.49		0.11547									H5	3126 144h IN3_Prom	12.16	12.12	0.07			H5	3126 144h IN3_Prom	13.3	1.77	0.737	0.766		0.057735									H5	3126 48h IN3_5S
		H6	3126 48h IN3_Prom	13.53					H6	3126 48h IN3_Prom	15.3	1.85	0.511												H6	3126 144h IN3_Prom	12.04					H6	3126 144h IN3_Prom	13.2	1.84	0.78												H6	3126 48h IN3_5S
		H7	3126 48h IN3_Prom	13.63					H7	3126 48h IN3_Prom	15.5	1.84	0.452												H7	3126 144h IN3_Prom	12.17					H7	3126 144h IN3_Prom	13.2	1.79	0.78												H7	3126 48h IN3_5S
		H8	3126 48h IP1_Prom	16.51	16.48	0.07			H8	3126 48h IP1_Prom	18.2	1.84	0.087	0.0835		0.057735									H8	3126 144h IP1_Prom	15.91	15.87	0.05			H8	3126 144h IP1_Prom	17	1.79	0.0888	0.0922		0.057735									H8	3126 48h IP1_5S
		I1	3126 48h IP1_Prom	16.54					I1	3126 48h IP1_Prom	18.3	1.84	0.0818												I1	3126 144h IP1_Prom	15.82					I1	3126 144h IP1_Prom	16.9	1.81	0.094												I1	3126 48h IP1_5S
		I2	3126 48h IP1_Prom	16.4					I2	3126 48h IP1_Prom	18.3	1.85	0.0818												I2	3126 144h IP1_Prom	15.88					I2	3126 144h IP1_Prom	16.9	1.83	0.094												I2	3126 48h IP1_5S
		I3	3126 48h IP2_Prom	16.26	16.04	0.21			I3	3126 48h IP2_Prom	18.1	1.85	0.0924	0.109		0.251661									I3	3126 144h IP2_Prom	15.97	16.02	0.06			I3	3126 144h IP2_Prom	17.1	1.82	0.0838	0.0888		0.1									I3	3126 48h IP2_5S
		I4	3126 48h IP2_Prom	15.85					I4	3126 48h IP2_Prom	17.6	1.83	0.125												I4	3126 144h IP2_Prom	16.08					I4	3126 144h IP2_Prom	17	1.78	0.0888												I4	3126 48h IP2_5S
		I5	3126 48h IP2_Prom	16					I5	3126 48h IP2_Prom	17.8	1.81	0.111												I5	3126 144h IP2_Prom	16					I5	3126 144h IP2_Prom	16.9	1.77	0.094												I5	3126 48h IP2_5S
		I6	3126 48h IP3_Prom	16.16	16.27	0.13			I6	3126 48h IP3_Prom	18	1.82	0.0983	0.0983		0.1									I6	3126 144h IP3_Prom	15.91	15.92	0.01			I6	3126 144h IP3_Prom	17	1.79	0.0888	0.0922		0.11547									I6	3126 48h IP3_5S
		I7	3126 48h IP3_Prom	16.41					I7	3126 48h IP3_Prom	18.1	1.83	0.0924												I7	3126 144h IP3_Prom	15.92					I7	3126 144h IP3_Prom	16.8	1.73	0.0995												I7	3126 48h IP3_5S
		I8	3126 48h IP3_Prom	16.23					I8	3126 48h IP3_Prom	17.9	1.84	0.104												I8	3126 144h IP3_Prom	15.93					I8	3126 144h IP3_Prom	17	1.8	0.0888												I8	3126 48h IP3_5S
					3120 0h IN1_Prom									3120 48h IN1_Prom														3120 9h IN1_Prom									3120 144h IN1_Prom
					0.354	0.354	0.333	0.261	0.295	0.261	0.277	0.313	0.295	0.0178	0.0201	0.0201	0.0241	0.0241	0.0214	0.0201	0.0201	0.0201						0.0838	0.0838	0.0792	0.063	0.063	0.0667	0.0595	0.0595	0.0748	0.0299	0.0336	0.0317	0.0299	0.0283	0.0317	0.0283	0.0267	0.0252
					0.01416	0.01416	0.01332	0.01044	0.0118	0.01044	0.01108	0.01252	0.0118	0.000712	0.000804	0.000804	0.000964	0.000964	0.000856	0.000804	0.000804	0.000804						0.003352	0.003352	0.003168	0.00252	0.00252	0.002668	0.00238	0.00238	0.002992	0.001196	0.001344	0.001268	0.001196	0.001132	0.001268	0.001132	0.001068	0.001008
			3120 0h IN1_Prom	1.06	0.0133585	0.0133585	0.012566	0.00984906	0.0111321	0.00984906	0.0104528	0.0118113	0.0111321													3120 9h IN1_Prom	1.04	0.00322308	0.00322308	0.00304615	0.00242308	0.00242308	0.00256538	0.00228846	0.00228846	0.00287692													3120 0h IN1_5S
				1	0.01416	0.01416	0.01332	0.01044	0.0118	0.01044	0.01108	0.01252	0.0118														0.981	0.00341692	0.00341692	0.00322936	0.00256881	0.00256881	0.00271967	0.0024261	0.0024261	0.00304995
				0.941	0.0150478	0.0150478	0.0141552	0.0110946	0.0125399	0.0110946	0.0117747	0.013305	0.0125399														0.981	0.00341692	0.00341692	0.00322936	0.00256881	0.00256881	0.00271967	0.0024261	0.0024261	0.00304995
				1	0.01416	0.01416	0.01332	0.01044	0.0118	0.01044	0.01108	0.01252	0.0118														0.927	0.00361597	0.00361597	0.00341748	0.00271845	0.00271845	0.0028781	0.00256742	0.00256742	0.00322762
				1.06	0.0133585	0.0133585	0.012566	0.00984906	0.0111321	0.00984906	0.0104528	0.0118113	0.0111321														0.981	0.00341692	0.00341692	0.00322936	0.00256881	0.00256881	0.00271967	0.0024261	0.0024261	0.00304995
				1	0.01416	0.01416	0.01332	0.01044	0.0118	0.01044	0.01108	0.01252	0.0118														1.04	0.00322308	0.00322308	0.00304615	0.00242308	0.00242308	0.00256538	0.00228846	0.00228846	0.00287692
				1	0.01416	0.01416	0.01332	0.01044	0.0118	0.01044	0.01108	0.01252	0.0118														0.981	0.00341692	0.00341692	0.00322936	0.00256881	0.00256881	0.00271967	0.0024261	0.0024261	0.00304995
				1	0.01416	0.01416	0.01332	0.01044	0.0118	0.01044	0.01108	0.01252	0.0118														0.927	0.00361597	0.00361597	0.00341748	0.00271845	0.00271845	0.0028781	0.00256742	0.00256742	0.00322762
				1.06	0.0133585	0.0133585	0.012566	0.00984906	0.0111321	0.00984906	0.0104528	0.0118113	0.0111321														0.927	0.00361597	0.00361597	0.00341748	0.00271845	0.00271845	0.0028781	0.00256742	0.00256742	0.00322762
			3120 48h IN1_Prom	0.577										0.00123397	0.00139341	0.00139341	0.00167071	0.00167071	0.00148354	0.00139341	0.00139341	0.00139341				3120 144h IN1_Prom	0.494										0.00242105	0.00272065	0.0025668	0.00242105	0.0022915	0.0025668	0.0022915	0.00216194	0.00204049				3120 48h IN1_5S
				0.577										0.00123397	0.00139341	0.00139341	0.00167071	0.00167071	0.00148354	0.00139341	0.00139341	0.00139341					0.586										0.00204096	0.00229352	0.00216382	0.00204096	0.00193174	0.00216382	0.00193174	0.00182253	0.00172014
				0.652										0.00109202	0.00123313	0.00123313	0.00147853	0.00147853	0.00131288	0.00123313	0.00123313	0.00123313					0.621										0.00192593	0.00216425	0.00204187	0.00192593	0.00182287	0.00204187	0.00182287	0.00171981	0.00162319
				0.833										0.000854742	0.000965186	0.000965186	0.00115726	0.00115726	0.00102761	0.000965186	0.000965186	0.000965186					0.586										0.00204096	0.00229352	0.00216382	0.00204096	0.00193174	0.00216382	0.00193174	0.00182253	0.00172014
				0.833										0.000854742	0.000965186	0.000965186	0.00115726	0.00115726	0.00102761	0.000965186	0.000965186	0.000965186					0.621										0.00192593	0.00216425	0.00204187	0.00192593	0.00182287	0.00204187	0.00182287	0.00171981	0.00162319
				0.885										0.00080452	0.000908475	0.000908475	0.00108927	0.00108927	0.000967232	0.000908475	0.000908475	0.000908475					0.621										0.00192593	0.00216425	0.00204187	0.00192593	0.00182287	0.00204187	0.00182287	0.00171981	0.00162319
				0.885										0.00080452	0.000908475	0.000908475	0.00108927	0.00108927	0.000967232	0.000908475	0.000908475	0.000908475					0.927										0.00129018	0.00144984	0.00136785	0.00129018	0.00122114	0.00136785	0.00122114	0.0011521	0.00108738
				0.833										0.000854742	0.000965186	0.000965186	0.00115726	0.00115726	0.00102761	0.000965186	0.000965186	0.000965186					0.875										0.00136686	0.001536	0.00144914	0.00136686	0.00129371	0.00144914	0.00129371	0.00122057	0.001152
				0.783										0.000909323	0.00102682	0.00102682	0.00123116	0.00123116	0.00109323	0.00102682	0.00102682	0.00102682					0.875										0.00136686	0.001536	0.00144914	0.00136686	0.00129371	0.00144914	0.00129371	0.00122057	0.001152
			mean	3120 0h IN1_Prom	0.012046								3120 48h IN1_Prom	0.00112632												mean	3120 9h IN1_Prom	0.00288872								3120 144h IN1_Prom	0.00178604												mean
			STDEV	3120 0h IN1_Prom	0.00143317								3120 48h IN1_Prom	0.000224207												STDEV	3120 9h IN1_Prom	0.000412466								3120 144h IN1_Prom	0.000391729												STDEV
					3126 0h IN1_Prom									3126 48h IN1_Prom														3126 9h IN1_Prom									3126 144h IN1_Prom
					0.277	0.261	0.261	0.261	0.333	0.295	0.261	0.295	0.277	0.087	0.0818	0.0818	0.0924	0.125	0.111	0.0983	0.0924	0.104						0.176	0.187	0.187	0.132	0.132	0.14	0.187	0.187	0.198	0.0888	0.094	0.094	0.0838	0.0888	0.094	0.0888	0.0995	0.0888
					0.01108	0.01044	0.01044	0.01044	0.01332	0.0118	0.01044	0.0118	0.01108	0.00348	0.003272	0.003272	0.003696	0.005	0.00444	0.003932	0.003696	0.00416						0.00704	0.00748	0.00748	0.00528	0.00528	0.0056	0.00748	0.00748	0.00792	0.003552	0.00376	0.00376	0.003352	0.003552	0.00376	0.003552	0.00398	0.003552
			3126 0h IN1_Prom	0.693	0.0159885	0.0150649	0.0150649	0.0150649	0.0192208	0.0170274	0.0150649	0.0170274	0.0159885													3126 9h IN1_Prom	0.826	0.008523	0.00905569	0.00905569	0.00639225	0.00639225	0.00677966	0.00905569	0.00905569	0.00958838													3126 0h IN1_5S
				0.693	0.0159885	0.0150649	0.0150649	0.0150649	0.0192208	0.0170274	0.0150649	0.0170274	0.0159885														0.875	0.00804571	0.00854857	0.00854857	0.00603429	0.00603429	0.0064	0.00854857	0.00854857	0.00905143
				0.652	0.0169939	0.0160123	0.0160123	0.0160123	0.0204294	0.0180982	0.0160123	0.0180982	0.0169939														0.875	0.00804571	0.00854857	0.00854857	0.00603429	0.00603429	0.0064	0.00854857	0.00854857	0.00905143
				0.652	0.0169939	0.0160123	0.0160123	0.0160123	0.0204294	0.0180982	0.0160123	0.0180982	0.0169939														0.826	0.008523	0.00905569	0.00905569	0.00639225	0.00639225	0.00677966	0.00905569	0.00905569	0.00958838
				0.652	0.0169939	0.0160123	0.0160123	0.0160123	0.0204294	0.0180982	0.0160123	0.0180982	0.0169939														0.981	0.00717635	0.00762487	0.00762487	0.00538226	0.00538226	0.00570846	0.00762487	0.00762487	0.00807339
				0.614	0.0180456	0.0170033	0.0170033	0.0170033	0.0216938	0.0192182	0.0170033	0.0192182	0.0180456														0.927	0.00759439	0.00806904	0.00806904	0.00569579	0.00569579	0.00604099	0.00806904	0.00806904	0.00854369
				0.833	0.0133013	0.012533	0.012533	0.012533	0.0159904	0.0141657	0.012533	0.0141657	0.0133013														0.981	0.00717635	0.00762487	0.00762487	0.00538226	0.00538226	0.00570846	0.00762487	0.00762487	0.00807339
				0.833	0.0133013	0.012533	0.012533	0.012533	0.0159904	0.0141657	0.012533	0.0141657	0.0133013														0.927	0.00759439	0.00806904	0.00806904	0.00569579	0.00569579	0.00604099	0.00806904	0.00806904	0.00854369
				0.833	0.0133013	0.012533	0.012533	0.012533	0.0159904	0.0141657	0.012533	0.0141657	0.0133013														0.981	0.00717635	0.00762487	0.00762487	0.00538226	0.00538226	0.00570846	0.00762487	0.00762487	0.00807339
			3126 48h IN1_Prom	0.693										0.00502165	0.0047215	0.0047215	0.00533333	0.00721501	0.00640693	0.00567388	0.00533333	0.00600289				3126 144h IN1_Prom	0.737										0.00481954	0.00510176	0.00510176	0.00454817	0.00481954	0.00510176	0.00481954	0.00540027	0.00481954				3126 48h IN1_5S
				0.833										0.00417767	0.00392797	0.00392797	0.00443697	0.0060024	0.00533013	0.00472029	0.00443697	0.004994					0.737										0.00481954	0.00510176	0.00510176	0.00454817	0.00481954	0.00510176	0.00481954	0.00540027	0.00481954
				0.833										0.00417767	0.00392797	0.00392797	0.00443697	0.0060024	0.00533013	0.00472029	0.00443697	0.004994					0.826										0.00430024	0.00455206	0.00455206	0.00405811	0.00430024	0.00455206	0.00430024	0.0048184	0.00430024
				0.577										0.0060312	0.00567071	0.00567071	0.00640555	0.00866551	0.00769497	0.00681456	0.00640555	0.00720971					0.78										0.00455385	0.00482051	0.00482051	0.00429744	0.00455385	0.00482051	0.00455385	0.00510256	0.00455385
				0.614										0.00566775	0.00532899	0.00532899	0.00601954	0.00814332	0.00723127	0.00640391	0.00601954	0.00677524					0.826										0.00430024	0.00455206	0.00455206	0.00405811	0.00430024	0.00455206	0.00430024	0.0048184	0.00430024
				0.577										0.0060312	0.00567071	0.00567071	0.00640555	0.00866551	0.00769497	0.00681456	0.00640555	0.00720971					0.78										0.00455385	0.00482051	0.00482051	0.00429744	0.00455385	0.00482051	0.00455385	0.00510256	0.00455385
				0.511										0.00681018	0.00640313	0.00640313	0.00723288	0.00978474	0.00868885	0.00769472	0.00723288	0.0081409					0.737										0.00481954	0.00510176	0.00510176	0.00454817	0.00481954	0.00510176	0.00481954	0.00540027	0.00481954
				0.511										0.00681018	0.00640313	0.00640313	0.00723288	0.00978474	0.00868885	0.00769472	0.00723288	0.0081409					0.78										0.00455385	0.00482051	0.00482051	0.00429744	0.00455385	0.00482051	0.00455385	0.00510256	0.00455385
				0.452										0.00769912	0.00723894	0.00723894	0.00817699	0.0110619	0.00982301	0.00869912	0.00817699	0.00920354					0.78										0.00455385	0.00482051	0.00482051	0.00429744	0.00455385	0.00482051	0.00455385	0.00510256	0.00455385
			mean	3126 0h IN1_Prom	0.0158323								3126 48h IN1_Prom	0.00649995												mean	3126 9h IN1_Prom	0.00747749								3126 144h IN1_Prom	0.00470828												mean
			STDEV	3126 0h IN1_Prom	0.00222076								3126 48h IN1_Prom	0.00157668												STDEV	3126 9h IN1_Prom	0.00123182								3126 144h IN1_Prom	0.000300693												STDEV
		Melt										Amplification													Melt										Amplification													Melt
[truncated: 39 more columns]

## Sheet: Figure 6C
		1st replicate
		Quantitation																				Comparative Quantitation																										5S
																																																1	1
		No.	Name	Ct	Rep. Ct	Rep. Ct Std. Dev.	delta CT															No.	Name	Take Off	Amplification	Comparative Conc.	Rep. Takeoff	Rep. Amp.	Rep. Conc.	Rep. Calibrator	STDEV															sample	A3
strains	short genotype	1	354-rrn3-ts _exp_24_A3	16.36	16.31	0.07	4.17															1	354-rrn3-ts _exp_24_A3	16	1.88	0.971	16	1.87	1	Calibrator	0.0417193							rrn3	rrn3	rrn3	rrn3					354-rrn3-ts _exp_24	0.971	0.971	0.971
354 (NOY1075)	rrn3-ts	2	354-rrn3-ts _exp_24_A3	16.27																		2	354-rrn3-ts _exp_24_A3	15.9	1.86	1.03														hmo1	hmo1					354-rrn3-ts _exp_24	1.03	1.03	1.03
2921	rrn3-ts; rpd3	3	354-rrn3-ts _exp_37_A3	20.43	20.41	0.03	1.21															3	354-rrn3-ts _exp_37_A3	20.1	1.94	0.0838	20.1	1.96	0.0838		0								rpd3		rpd3					354-rrn3-ts _exp_37	0.0838
2945	rrn3-ts; hmo1	4	354-rrn3-ts _exp_37_A3	20.39																		4	354-rrn3-ts _exp_37_A3	20.1	1.97	0.0838												354	2921	2945	2947					354-rrn3-ts _exp_37	0.0838
2947	rrn3-ts; rpd3: hmo1	5	354-rrn3-ts _stat_24_A3	24.69	24.71	0.02	-3.79															5	354-rrn3-ts _stat_24_A3	24.2	1.74	0.00724	24.3	1.74	0.00682		0.000579828				A3	exp	24°C	1	1	0.914	1.82					354-rrn3-ts _stat_24	0.00724
		6	354-rrn3-ts _stat_24_A3	24.72																		6	354-rrn3-ts _stat_24_A3	24.4	1.74	0.00642											37°C	0.0838	0.0838	0.0144	0.0789					354-rrn3-ts _stat_24	0.00642
		7	354-rrn3-ts _stat_37_A3	24.83	24.81	0.03	-4.28															7	354-rrn3-ts _stat_37_A3	24.5	1.76	0.00605	24.5	1.76	0.00605		0					stat	24°C	0.00682	0.0144	0.00537	0.0194					354-rrn3-ts _stat_37	0.00605
Amplicon	primers	8	354-rrn3-ts _stat_37_A3	24.79																		8	354-rrn3-ts _stat_37_A3	24.5	1.76	0.00605											37°C	0.00605	0.0104	0.0944	0.0124					354-rrn3-ts _stat_37	0.00605
A3	WS3143/WS3144	9	2921-rrn3-ts rpd3 _exp_24_A3	16.31	16.3	0.02	4.2															9	2921-rrn3-ts rpd3 _exp_24_A3	15.9	1.87	1.03	16	1.84	1		0.0417193															2921-rrn3-ts rpd3 _exp_24	1.03
5S	920/921	10	2921-rrn3-ts rpd3 _exp_24_A3	16.29																		10	2921-rrn3-ts rpd3 _exp_24_A3	16	1.82	0.971																				2921-rrn3-ts rpd3 _exp_24	0.971
		11	2921-rrn3-ts rpd3 _exp_37_A3	20.46	20.45	0.02	1.18															11	2921-rrn3-ts rpd3 _exp_37_A3	20.1	1.93	0.0838	20.1	1.95	0.0838		0				5S	exp	24°C	1	1.06	0.945	0.894					2921-rrn3-ts rpd3 _exp_37	0.0838
		12	2921-rrn3-ts rpd3 _exp_37_A3	20.44																		12	2921-rrn3-ts rpd3 _exp_37_A3	20.1	1.97	0.0838											37°C	0.509	0.57	0.586	0.418					2921-rrn3-ts rpd3 _exp_37	0.0838
		13	2921-rrn3-ts rpd3 _stat_24_A3	23.64	23.6	0.06	-2.15															13	2921-rrn3-ts rpd3 _stat_24_A3	23.1	1.69	0.014	23.1	1.68	0.0144		0.000565685					stat	24°C	0.821	0.603	0.755	0.894					2921-rrn3-ts rpd3 _stat_24	0.014
		14	2921-rrn3-ts rpd3 _stat_24_A3	23.55																		14	2921-rrn3-ts rpd3 _stat_24_A3	23	1.67	0.0148											37°C	1.03	0.755	11.2	1.48					2921-rrn3-ts rpd3 _stat_24	0.0148
		15	2921-rrn3-ts rpd3 _stat_37_A3	23.99	24.06	0.1	-3.08															15	2921-rrn3-ts rpd3 _stat_37_A3	23.5	1.73	0.011	23.6	1.72	0.0104		0.000883883															2921-rrn3-ts rpd3 _stat_37	0.011
		16	2921-rrn3-ts rpd3 _stat_37_A3	24.13																		16	2921-rrn3-ts rpd3 _stat_37_A3	23.7	1.72	0.00975																				2921-rrn3-ts rpd3 _stat_37	0.00975
		17	2945-rrn3-ts hmo1_exp_24_A3	16.54	16.54	0.01	4.26															17	2945-rrn3-ts hmo1_exp_24_A3	16.1	1.9	0.914	16.1	1.88	0.914		0															2945-rrn3-ts hmo1_exp_24	0.914
		18	2945-rrn3-ts hmo1_exp_24_A3	16.53																		18	2945-rrn3-ts hmo1_exp_24_A3	16.1	1.87	0.914																				2945-rrn3-ts hmo1_exp_24	0.914
		19	2945-rrn3-ts hmo1_exp_37_A3	23.42	23.44	0.03	-1.87															19	2945-rrn3-ts hmo1_exp_37_A3	23	1.71	0.0148	23.1	1.71	0.0144		0.000565685															2945-rrn3-ts hmo1_exp_37	0.0148
		20	2945-rrn3-ts hmo1_exp_37_A3	23.46																		20	2945-rrn3-ts hmo1_exp_37_A3	23.1	1.71	0.014																				2945-rrn3-ts hmo1_exp_37	0.014
		21	2945-rrn3-ts hmo1_stat_24_A3	25.06	24.96	0.14	-3.85															21	2945-rrn3-ts hmo1_stat_24_A3	24.7	1.79	0.00537	24.7	1.79	0.00537		0															2945-rrn3-ts hmo1_stat_24	0.00537
		22	2945-rrn3-ts hmo1_stat_24_A3	24.86																		22	2945-rrn3-ts hmo1_stat_24_A3	24.7	1.78	0.00537																				2945-rrn3-ts hmo1_stat_24	0.00537
		23	2945-rrn3-ts hmo1_stat_37_A3	20.15	20.15	0	-3.74															23	2945-rrn3-ts hmo1_stat_37_A3	19.9	1.94	0.0944	19.9	1.97	0.0944		0															2945-rrn3-ts hmo1_stat_37	0.0944
		24	2945-rrn3-ts hmo1_stat_37_A3	20.15																		24	2945-rrn3-ts hmo1_stat_37_A3	19.9	2	0.0944																				2945-rrn3-ts hmo1_stat_37	0.0944
		25	2947-rrn3-ts rpd3 hmo1_exp_24_A3	15.6	15.6	0	5.13															25	2947-rrn3-ts rpd3 hmo1_exp_24_A3	15	1.85	1.76	15	1.82	1.82		0.0777817															2947-rrn3-ts rpd3 hmo1_exp_24	1.76
		26	2947-rrn3-ts rpd3 hmo1_exp_24_A3	15.6																		26	2947-rrn3-ts rpd3 hmo1_exp_24_A3	14.9	1.79	1.87																				2947-rrn3-ts rpd3 hmo1_exp_24	1.87
		27	2947-rrn3-ts rpd3 hmo1_exp_37_A3	20.45	20.46	0	1.67															27	2947-rrn3-ts rpd3 hmo1_exp_37_A3	20.2	1.91	0.0789	20.2	1.94	0.0789		0															2947-rrn3-ts rpd3 hmo1_exp_37	0.0789
		28	2947-rrn3-ts rpd3 hmo1_exp_37_A3	20.46																		28	2947-rrn3-ts rpd3 hmo1_exp_37_A3	20.2	1.97	0.0789																				2947-rrn3-ts rpd3 hmo1_exp_37	0.0789
		29	2947-rrn3-ts rpd3 hmo1_stat_24_A3	23.09	23.07	0.04	-2.42															29	2947-rrn3-ts rpd3 hmo1_stat_24_A3	22.5	1.72	0.02	22.6	1.72	0.0194		0.000848528															2947-rrn3-ts rpd3 hmo1_stat_24	0.02
		30	2947-rrn3-ts rpd3 hmo1_stat_24_A3	23.04																		30	2947-rrn3-ts rpd3 hmo1_stat_24_A3	22.6	1.72	0.0188																				2947-rrn3-ts rpd3 hmo1_stat_24	0.0188
		31	2947-rrn3-ts rpd3 hmo1_stat_37_A3	23.63	23.58	0.08	-3.83															31	2947-rrn3-ts rpd3 hmo1_stat_37_A3	23.3	1.7	0.0124	23.3	1.71	0.0124		0															2947-rrn3-ts rpd3 hmo1_stat_37	0.0124
		32	2947-rrn3-ts rpd3 hmo1_stat_37_A3	23.52																		32	2947-rrn3-ts rpd3 hmo1_stat_37_A3	23.3	1.73	0.0124																				2947-rrn3-ts rpd3 hmo1_stat_37	0.0124
																																															mean	1.0005
																						No.	Name	Take Off	Amplification	Comparative Conc.	Rep. Takeoff	Rep. Amp.	Rep. Conc.	Rep. Calibrator																	STDEV	0.0340637
																						41	354-rrn3-ts _exp_24_5S	22	1.74	1	22	1.74	1	Calibrator	0
																						42	354-rrn3-ts _exp_24_5S	22	1.75	1
																						43	354-rrn3-ts _exp_37_5S	23.2	1.78	0.509	23.2	1.77	0.509		0
																						44	354-rrn3-ts _exp_37_5S	23.2	1.77	0.509
		41	354-rrn3-ts _exp_24_5S	20.47	20.48	0.01																45	354-rrn3-ts _stat_24_5S	22.4	1.73	0.799	22.4	1.74	0.821		0.0346482																	exp
		42	354-rrn3-ts _exp_24_5S	20.49																		46	354-rrn3-ts _stat_24_5S	22.3	1.75	0.845																						24°C	37°C
		43	354-rrn3-ts _exp_37_5S	21.57	21.62	0.07																47	354-rrn3-ts _stat_37_5S	21.9	1.74	1.06	22	1.74	1.03		0.0424264													rrn3-ts	RPD3		354	1.0005	0.164637
		44	354-rrn3-ts _exp_37_5S	21.67																		48	354-rrn3-ts _stat_37_5S	22	1.74	1																				hmo1	2945	0.967196	0.0245719
		45	354-rrn3-ts _stat_24_5S	20.97	20.92	0.06																49	2921-rrn3-ts rpd3 _exp_24_5S	21.9	1.75	1.06	21.9	1.75	1.06		0														rpd3		2921	0.943868	0.147018
		46	354-rrn3-ts _stat_24_5S	20.88																		50	2921-rrn3-ts rpd3 _exp_24_5S	21.9	1.75	1.06																				hmo1	2947	2.0302	0.188673
		47	354-rrn3-ts _stat_37_5S	20.43	20.53	0.13																51	2921-rrn3-ts rpd3 _exp_37_5S	23	1.78	0.57	23	1.78	0.57		0
		48	354-rrn3-ts _stat_37_5S	20.62																		52	2921-rrn3-ts rpd3 _exp_37_5S	23	1.77	0.57
		49	2921-rrn3-ts rpd3 _exp_24_5S	20.52	20.5	0.03																53	2921-rrn3-ts rpd3 _stat_24_5S	22.9	1.77	0.603	22.9	1.76	0.603		0
		50	2921-rrn3-ts rpd3 _exp_24_5S	20.48																		54	2921-rrn3-ts rpd3 _stat_24_5S	22.9	1.75	0.603
		51	2921-rrn3-ts rpd3 _exp_37_5S	21.61	21.63	0.04																55	2921-rrn3-ts rpd3 _stat_37_5S	22.5	1.75	0.755	22.5	1.75	0.755		0
		52	2921-rrn3-ts rpd3 _exp_37_5S	21.66																		56	2921-rrn3-ts rpd3 _stat_37_5S	22.5	1.75	0.755
		53	2921-rrn3-ts rpd3 _stat_24_5S	21.49	21.45	0.05																57	2945-rrn3-ts hmo1_exp_24_5S	22.1	1.74	0.945	22.1	1.73	0.945		0
		54	2921-rrn3-ts rpd3 _stat_24_5S	21.42																		58	2945-rrn3-ts hmo1_exp_24_5S	22.1	1.73	0.945
		55	2921-rrn3-ts rpd3 _stat_37_5S	20.91	20.98	0.1																59	2945-rrn3-ts hmo1_exp_37_5S	23	1.77	0.57	23	1.76	0.586		0.0247487
		56	2921-rrn3-ts rpd3 _stat_37_5S	21.05																		60	2945-rrn3-ts hmo1_exp_37_5S	22.9	1.76	0.603
		57	2945-rrn3-ts hmo1_exp_24_5S	20.85	20.8	0.07																61	2945-rrn3-ts hmo1_stat_24_5S	22.6	1.75	0.714	22.5	1.75	0.755		0.0636396
		58	2945-rrn3-ts hmo1_exp_24_5S	20.75																		62	2945-rrn3-ts hmo1_stat_24_5S	22.4	1.76	0.799
		59	2945-rrn3-ts hmo1_exp_37_5S	21.59	21.57	0.02																63	2945-rrn3-ts hmo1_stat_37_5S	17.7	1.79	11.2	17.7	1.79	11.2		0
		60	2945-rrn3-ts hmo1_exp_37_5S	21.56																		64	2945-rrn3-ts hmo1_stat_37_5S	17.7	1.79	11.2
		61	2945-rrn3-ts hmo1_stat_24_5S	21.29	21.11	0.25																65	2947-rrn3-ts rpd3 hmo1_exp_24_5S	22.2	1.73	0.894	22.2	1.74	0.894		0
		62	2945-rrn3-ts hmo1_stat_24_5S	20.93																		66	2947-rrn3-ts rpd3 hmo1_exp_24_5S	22.2	1.75	0.894
		63	2945-rrn3-ts hmo1_stat_37_5S	16.38	16.41	0.04																67	2947-rrn3-ts rpd3 hmo1_exp_37_5S	23.6	1.76	0.407	23.6	1.77	0.418		0.0176777
		64	2945-rrn3-ts hmo1_stat_37_5S	16.43																		68	2947-rrn3-ts rpd3 hmo1_exp_37_5S	23.5	1.77	0.43
		65	2947-rrn3-ts rpd3 hmo1_exp_24_5S	20.74	20.73	0.01																69	2947-rrn3-ts rpd3 hmo1_stat_24_5S	22.4	1.71	0.799	22.2	1.72	0.894		0.152028
		66	2947-rrn3-ts rpd3 hmo1_exp_24_5S	20.72																		70	2947-rrn3-ts rpd3 hmo1_stat_24_5S	22	1.73	1
		67	2947-rrn3-ts rpd3 hmo1_exp_37_5S	22.14	22.13	0.01																71	2947-rrn3-ts rpd3 hmo1_stat_37_5S	21.3	1.76	1.48	21.3	1.75	1.48		0
		68	2947-rrn3-ts rpd3 hmo1_exp_37_5S	22.13																		72	2947-rrn3-ts rpd3 hmo1_stat_37_5S	21.3	1.75	1.48
		69	2947-rrn3-ts rpd3 hmo1_stat_24_5S	20.82	20.65	0.24
		70	2947-rrn3-ts rpd3 hmo1_stat_24_5S	20.49
		71	2947-rrn3-ts rpd3 hmo1_stat_37_5S	19.72	19.75	0.04
		72	2947-rrn3-ts rpd3 hmo1_stat_37_5S	19.78
																																																24°C
																																														354-rrn3-ts _exp		0.971	1.03
																																															0.971	1	1.06076
																																															1.03	0.942718	1
																																															0.971	1	1.06076
																																															1.03	0.942718	1
																																														354-rrn3-ts _stat		0.00906133	0.00803504
																																															0.00906133	1	0.88674
																																															0.00803504	1.12773	1
																																															0.00856805	1.05757	0.937792
																																															0.00759763	1.19265	1.05757
																																														2921-rrn3-ts rpd3 _exp		0.971698	0.916038
																																															0.971698	1	0.942718
																																															0.916038	1.06076	1
																																															0.971698	1	0.942718
																																															0.916038	1.06076	1
																																														2921-rrn3-ts rpd3 _stat		0.0232172	0.0245439
																																															0.0232172	1	1.05714
																																															0.0245439	0.945946	1
																																															0.0232172	1	1.05714
																																															0.0245439	0.945946	1
																																														2945-rrn3-ts hmo1_exp		0.967196	0.967196
																																															0.967196	1	1
																																															0.967196	1	1
																																															0.967196	1	1
																																															0.967196	1	1
																																																0.00752101	0.0067209
																																														2945-rrn3-ts hmo1_stat	0.00752101	1	0.893617
																																															0.00752101	1	0.893617
																																															0.0067209	1.11905	1
																																															0.0067209	1.11905	1
																																														2947-rrn3-ts rpd3 hmo1_exp		1.96868	1.96868
																																															1.96868	1	1
																																															2.09172	0.941176	0.941176
																																															1.96868	1	1
																																															2.09172	0.941176	0.941176
																																														2947-rrn3-ts rpd3 hmo1_stat		0.0250313	0.02
																																															0.0250313	1	0.799
																																															0.0235294	1.06383	0.85
																																															0.02	1.25156	1
																																															0.0188	1.33145	1.06383
[truncated: 91 more columns]

## Sheet: Figure S7
				No.	Name	Ct	Rep. Ct	Rep. Ct Std. Dev.		No.	Name	Take Off	Amplification	Comparative Conc.	Rep. Takeoff	Rep. Amp.	Rep. Conc.	Rep. Calibrator	STDEV Take Off				No.	Name	Ct	Rep. Ct	Rep. Ct Std. Dev.			No.	Name	Take Off	Amplification	Comparative Conc.	Rep. Takeoff	Rep. Amp.	Rep. Conc.	Rep. Calibrator	STDEV Take off
strains	short genotype			A1	348 / / RRN11	25.65	25.63	0.1		A1	348 / / RRN11	25.5	1.79	1.02	25.5	1.8	1	Calibrator	0.152753				A1	348 / / RRN6	28.73	28.51	0.22			A1	348 / / RRN6	25	1.68	1	25	1.74	1	Calibrator	0.3							348			4966
348 (NOY505)				A2	348 / / RRN11	25.73				A2	348 / / RRN11	25.7	1.82	0.905									A2	348 / / RRN6	28.53					A2	348 / / RRN6	25.3	1.89	0.842												1.22	0.88	0.929	0.746
4966, 4967	pTEF1-CF			A3	348 / / RRN11	25.52				A3	348 / / RRN11	25.4	1.79	1.08									A3	348 / / RRN6	28.28					A3	348 / / RRN6	24.7	1.64	1.19									RRN11	348	1.02	0.836066	1.15909	1.09795
4968, 4969	pSPT15-CF			A4	4966 / / RRN11	21.47	21.3	0.16		A4	4966 / / RRN11	21	1.75	15.2	20.9	1.78	15.8		0.11547				C3	4966 / / RRN6	25.34	25.43	0.18			C3	4966 / / RRN6	21.9	1.78	5.88	21.9	1.89	5.88		0.1					348	0.905	0.741803	1.02841	0.974166
				A5	4966 / / RRN11	21.17				A5	4966 / / RRN11	20.8	1.81	17.1									C4	4966 / / RRN6	25.63					C4	4966 / / RRN6	22	1.77	5.55										348	1.08	0.885246	1.22727	1.16254
				A6	4966 / / RRN11	21.25				A6	4966 / / RRN11	21	1.77	15.2									C5	4966 / / RRN6	25.3					C5	4966 / / RRN6	21.8	2.13	6.22										4966	15.2				20.3753
amplicon	primers			A7	4967 / / RRN11	23.12	23.22	0.16		A7	4967 / / RRN11	22.9	1.84	4.85	23	1.86	4.57		0.1				C6	4967 / / RRN6	25.57	25.65	0.2			C6	4967 / / RRN6	22.5	1.6	4.17	22.2	1.72	4.86		0.378594					4966	17.1				22.9223
RRN6	3387/3388			A8	4967 / / RRN11	23.14				A8	4967 / / RRN11	23	1.89	4.57									C7	4967 / / RRN6	25.51					C7	4967 / / RRN6	22.4	1.92	4.42										4966	15.2				20.3753
RRN7	3383/3384			B1	4967 / / RRN11	23.41				B1	4967 / / RRN11	23.1	1.85	4.3									C8	4967 / / RRN6	25.88					C8	4967 / / RRN6	21.8	1.65	6.22										4967	4.85
RRN11	3385/3386			B2	4968 / / RRN11	24.07	24.3	0.3		B2	4968 / / RRN11	23.8	1.83	2.83	24.1	1.82	2.32		0.416333				D1	4968 / / RRN6	28.6	28.13	0.41			D1	4968 / / RRN6	24.4	1.44	1.41	24.4	1.58	1.44		0.057735					4967	4.57
UAF30	3395/3396			B3	4968 / / RRN11	24.18				B3	4968 / / RRN11	24	1.82	2.51									D2	4968 / / RRN6	27.84					D2	4968 / / RRN6	24.3	1.85	1.49										4967	4.3
PDC1	613/614			B4	4968 / / RRN11	24.64				B4	4968 / / RRN11	24.6	1.8	1.75									D3	4968 / / RRN6	27.95					D3	4968 / / RRN6	24.4	1.47	1.41										4968	2.83
				B5	4969 / / RRN11	24.22	24.4	0.17		B5	4969 / / RRN11	24	1.87	2.51	24.2	1.85	2.27		0.152753				D4	4969 / / RRN6	27.21	27.33	0.3			D4	4969 / / RRN6	23.1	1.77	2.96	23.6	1.92	2.23		0.6245					4968	2.51
				B6	4969 / / RRN11	24.42				B6	4969 / / RRN11	24.3	1.83	2.1									D5	4969 / / RRN6	27.68					D5	4969 / / RRN6	24.3	1.96	1.49										4968	1.75
				B7	4969 / / RRN11	24.55				B7	4969 / / RRN11	24.2	1.86	2.22									D6	4969 / / RRN6	27.11					D6	4969 / / RRN6	23.4	2.02	2.49										4969	2.51
				B8	348 / / UAF30	24.89	24.77	0.15		B8	348 / / UAF30	25.4	1.85	0.98	25.4	1.82	1	Calibrator	0.152753				D7	348 / / RRN7	25.05	25.11	0.17			D7	348 / / RRN7	24.4	1.86	1	24.4	1.79	1	Calibrator	0.1					4969	2.1
				C1	348 / / UAF30	24.6				C1	348 / / UAF30	25.2	1.74	1.1									D8	348 / / RRN7	25.31					D8	348 / / RRN7	24.5	1.75	0.945										4969	2.22
				C2	348 / / UAF30	24.83				C2	348 / / UAF30	25.5	1.88	0.924									E1	348 / / RRN7	24.99					E1	348 / / RRN7	24.3	1.76	1.06									UAF30	348	0.98	0.803279	1.11364	1.0549
				C3	4966 / / UAF30	24.08	24.38	0.28		C3	4966 / / UAF30	24.6	1.87	1.58	24.9	1.83	1.29		0.288675				G1	4966 / / RRN7	20.75	20.85	0.09			G1	4966 / / RRN7	20.1	1.77	11.5	20.2	1.77	11.1		0.11547					348	1.1	0.901639	1.25	1.18407
				C4	4966 / / UAF30	24.64				C4	4966 / / UAF30	25.1	1.83	1.17									G2	4966 / / RRN7	20.87					G2	4966 / / RRN7	20.1	1.81	11.5										348	0.924	0.757377	1.05	0.994618
				C5	4966 / / UAF30	24.42				C5	4966 / / UAF30	25.1	1.78	1.17									G3	4966 / / RRN7	20.92					G3	4966 / / RRN7	20.3	1.74	10.3										4966	1.58				2.11796
				C6	4967 / / UAF30	25.48	25.71	0.22		C6	4967 / / UAF30	26	1.83	0.686	26.2	1.85	0.609		0.2				G4	4967 / / RRN7	21.3	21.1	0.17			G4	4967 / / RRN7	20.5	1.76	9.18	20.4	1.76	9.71		0.1					4966	1.17				1.56836
				C7	4967 / / UAF30	25.75				C7	4967 / / UAF30	26.2	1.89	0.609									G5	4967 / / RRN7	21.02					G5	4967 / / RRN7	20.4	1.77	9.71										4966	1.17				1.56836
				C8	4967 / / UAF30	25.91				C8	4967 / / UAF30	26.4	1.83	0.54									G6	4967 / / RRN7	20.98					G6	4967 / / RRN7	20.3	1.74	10.3										4967	0.686
				D1	4968 / / UAF30	24.7	24.99	0.27		D1	4968 / / UAF30	25.3	1.79	1.04	25.5	1.79	0.942		0.208167				G7	4968 / / RRN7	24.64	24.37	0.28			G7	4968 / / RRN7	23.8	1.79	1.41	23.6	1.78	1.55		0.152753					4967	0.609
				D2	4968 / / UAF30	25.03				D2	4968 / / UAF30	25.4	1.77	0.98									G8	4968 / / RRN7	24.39					G8	4968 / / RRN7	23.5	1.84	1.67										4967	0.54
				D3	4968 / / UAF30	25.24				D3	4968 / / UAF30	25.7	1.81	0.82									H1	4968 / / RRN7	24.08					H1	4968 / / RRN7	23.6	1.72	1.58										4968	1.04
				D4	4969 / / UAF30	25.57	25.42	0.15		D4	4969 / / UAF30	26.1	1.79	0.646	26	1.79	0.672		0.208167				H2	4969 / / RRN7	23.09	23.32	0.47			H2	4969 / / RRN7	22.4	1.8	3.12	22.5	1.76	2.89		0.321455					4968	0.98
				D5	4969 / / UAF30	25.27				D5	4969 / / UAF30	25.8	1.8	0.772									H3	4969 / / RRN7	23.02					H3	4969 / / RRN7	22.3	1.73	3.3										4968	0.82
				D6	4969 / / UAF30	25.41				D6	4969 / / UAF30	26.2	1.77	0.609									H4	4969 / / RRN7	23.86					H4	4969 / / RRN7	22.9	1.75	2.35										4969	0.646
				D7	348 / / PDC1	15.71	15.92	0.22		D7	348 / / PDC1	14.3	1.66	1.22	14.7	1.74	1	Calibrator	0.321455																									4969	0.772
				D8	348 / / PDC1	15.91				D8	348 / / PDC1	14.9	1.86	0.88																														4969	0.609
				E1	348 / / PDC1	16.15				E1	348 / / PDC1	14.8	1.7	0.929																													RRN6	348	1	0.819672	1.13636	1.07643
				E2	4966 / / PDC1	16.29	16.55	0.27		E2	4966 / / PDC1	15.2	1.77	0.746	15.3	1.72	0.719		0.11547																									348	0.842	0.690164	0.956818	0.906351
				E3	4966 / / PDC1	16.54				E3	4966 / / PDC1	15.2	1.67	0.746																														348	1.19	0.97541	1.35227	1.28095
				E4	4966 / / PDC1	16.83				E4	4966 / / PDC1	15.4	1.72	0.668																														4966	5.88				7.88204
				E5	4967 / / PDC1	17.17	17.24	0.12		E5	4967 / / PDC1	16	1.68	0.481	16.1	1.74	0.463		0.208167																									4966	5.55				7.43968
				E6	4967 / / PDC1	17.17				E6	4967 / / PDC1	15.9	1.82	0.508																														4966	6.22				8.3378
				E7	4967 / / PDC1	17.37				E7	4967 / / PDC1	16.3	1.72	0.408																														4967	4.17
				E8	4968 / / PDC1	17.12	17.34	0.22		E8	4968 / / PDC1	16	1.68	0.481	16.1	1.72	0.455		0.1																									4967	4.42
				F1	4968 / / PDC1	17.56				F1	4968 / / PDC1	16.2	1.81	0.431																														4967	6.22
				F2	4968 / / PDC1	17.35				F2	4968 / / PDC1	16.1	1.68	0.455																														4968	1.41
				F3	4969 / / PDC1	16.38	16.61	0.24		F3	4969 / / PDC1	14.8	1.84	0.929	15.1	1.73	0.803		0.251661																									4968	1.49
				F4	4969 / / PDC1	16.61				F4	4969 / / PDC1	15.1	1.66	0.788																														4968	1.41
				F5	4969 / / PDC1	16.85				F5	4969 / / PDC1	15.3	1.7	0.706																														4969	2.96
																																												4969	1.49
																																												4969	2.49
																																											RRN7	348	1	0.819672	1.13636	1.07643
																																												348	0.945	0.77459	1.07386	1.01722
																																												348	1.06	0.868852	1.20455	1.14101
																																												4966	11.5				15.4155
																																												4966	11.5				15.4155
																																												4966	10.3				13.807
																																												4967	9.18
																																												4967	9.71
																																												4967	10.3
																																												4968	1.41
																																												4968	1.67
																																												4968	1.58
																																												4969	3.12
																																												4969	3.3
																																												4969	2.35
																																														mean	STDEV		mean
																																											RRN11			1.01251	0.165738		22.0504
																																											UAF30			1.01217	0.166112		1.81974
																																											RRN6			1.0216	0.21302		8.19347
																																											RRN7			1.01251	0.154528		15.4585
																																														348	4966	4967	4968
																																													UAF30	1.01217	1.81974	1.32497	2.08172
																																													RRN6	1.0216	8.19347	10.6936	3.15923
																																													RRN7	1.01251	15.4585	21.0768	3.41577
																																													RRN11	1.01251	22.0504	9.90658	5.19696
																																													UAF30	0.166112	0.303634	0.19202	0.238274
																																													RRN6	0.21302	0.61296	2.36849	0.173971
																																													RRN7	0.154528	1.20616	2.37728	0.29945
																																													RRN11	0.165738	1.81405	1.12732	1.08592
[truncated: 11 more columns]
