# Supplementary material for: Establishment of closed 35S ribosomal RNA gene chromatin in stationary Saccharomyces cerevisiae cells
Source: Nucleic Acids Res. 2024 Oct 7;52(20):12208–26. doi: 10.1093/nar/gkae838 (PMC11551728; doi:10.1093/nar/gkae838)
Supplement: gkae838_Supplemental_Files [file gkae838_supplemental_files.zip › Supplemental_Tables.xlsx]

## Sheet: Table S1 oligonucleotides
Oligonucleotides used in this study
Database #	sequence	description	origin
o1156	GATGGTACCTGGAGTGAAGCAAGCGGGGAATATGAAAGTGATGGGTCGGATGACTCGTACGCTGCAGGTCGAC	Primer to obtain PCR amplicon from K643 for genomic integration of MNase-3xHA:KanMX6	this study
o1157	GATGGTACCGACTGCATTTCAAGGATCAAAAATGCCTGTCTGCATAGGATGAATTCGTACGCTGCAGGTCGAC	Primer to obtain PCR amplicon from K643 for genomic integration of MNase-3xHA:KanMX6	Merz, K., Hondele, M., Goetze, H., Gmelch, K., Stoeckl, U., and Griesenbeck, J. (2008). Genes Dev. 22, 1190–1204.
o1158	CTACCGCGGAGTATGCATAGAAATAGCAATCCAGCGAGAATAATTTAAAAGGAGATCGATGAATTCGAGCTCG	Primer to obtain PCR amplicon from K643 for genomic integration of MNase-3xHA:KanMX6	Merz, K., Hondele, M., Goetze, H., Gmelch, K., Stoeckl, U., and Griesenbeck, J. (2008). Genes Dev. 22, 1190–1204.
o1342	GATGGTACCCCAAGCTTTTGAAGCTATATACCCTGTGCTAAGTGAATTTAGAAAAATGTCGTACGCTGCAGGTCGAC	Primer to obtain PCR amplicon from K643 for genomic integration of MNase-3xHA:KanMX6	Merz, K., Hondele, M., Goetze, H., Gmelch, K., Stoeckl, U., and Griesenbeck, J. (2008). Genes Dev. 22, 1190–1204.
o1343	CTACCGCGGAAATGGAACAAATAGAAAACCTTTTTTTCTTTTCGTCTACTCCTTCCCCAATCGATGAATTCGAGCTCG	Primer to obtain PCR amplicon from K643 for genomic integration of MNase-3xHA:KanMX6	Merz, K., Hondele, M., Goetze, H., Gmelch, K., Stoeckl, U., and Griesenbeck, J. (2008). Genes Dev. 22, 1190–1204.
o1354	GATGGTACCCTTATACTCTAGGATGTACATCCTACCACACACAACAAGCCTGTCACACCTACGACTCACTATAGGG	Primer to obtain PCR amplicon from pBS1539 for replacing the HMO1 CDS with the URA3 gene from Kluyveromyces lactis	Merz, K., Hondele, M., Goetze, H., Gmelch, K., Stoeckl, U., and Griesenbeck, J. (2008). Genes Dev. 22, 1190–1204.
o1355	CTACCGCGGTATTTATTTTAGAAAGACAGTAGAGTAATAGTAACGAGTTTGTCCGTCCATCCATGGAAAAGAGAAG	Primer to obtain PCR amplicon from pBS1539 for replacing the HMO1 CDS with the URA3 gene from Kluyveromyces lactis	Merz, K., Hondele, M., Goetze, H., Gmelch, K., Stoeckl, U., and Griesenbeck, J. (2008). Genes Dev. 22, 1190–1204.
o1495	CTACCGCGGATGAAAACAAAAATTATGTCCCTGCGCGATTTTTCGCATTGTGTCATCGATGAATTCGAGCTCG	Primer to obtain PCR amplicon from pYM13 for genomic integration of TAP:KanMX6	this study
o1498	GATGGTACCACGAGTTGGACGACTGCCTCATAGAACTGCCTAATGGGAACATATCGTACGCTGCAGGTCGAC	Primer to obtain PCR amplicon from K643 for genomic integration of MNase-3xHA:KanMX6	Goetze, H., Wittner, M., Hamperl, S., Hondele, M., Merz, K., Stoeckl, U., and Griesenbeck, J. (2010). Mol. Cell. Biol. 30, 2028–2045.
o1499	CTACCGCGGATGAATATTTCTTAATGGAAAAAGGTAAAAAAAAGATTTTCTCATATCGATGAATTCGAGCTCG	Primer to obtain PCR amplicon from K643 for genomic integration of MNase-3xHA:KanMX6	Goetze, H., Wittner, M., Hamperl, S., Hondele, M., Merz, K., Stoeckl, U., and Griesenbeck, J. (2010). Mol. Cell. Biol. 30, 2028–2045.
o1750	CCGAGAGTACACTGCCGTAA	qPCR primer for amplification of RPS23A promoter	this study
o1751	CCTCTTGGCTTACCTTTACCC	qPCR primer for amplification of RPS23A promoter	this study
o2286	GATGGTACCGATCAGCATTACATGAAAATCAGTTGCTAAAATGGTTATCCAAACGTACGCTGCAGGTCGAC	Primer to obtain PCR amplicon from pYM13 for genomic integration of TAP:KanMX6	this study
o243	TAGTTTGTGACGGGCATGTCTCGAAGATACCTATGAAAAAAGACCATCGATGAATTCGAGCTCG	primer to obtain PCR amplicon from pYM13 for genomic integration of TAP:KanMX6	this study
o2682	GATGGTACCCATAAAACAATTGCGCCATACAAAACATTCGTGGCTACAACTCGATATCCCGTACGCTGCAGGTCGAC	Primer to obtain PCR amplicon from K936 for replacing the RPD3 CDS with the TRP1 gene from Kluyveromyces lactis	this study
o2683	CTACCGCGGTTCTTTTGTTTCACATTATTTATATTCGTATATACTTCCAACTCTTTTTTATCGATGAATTCGAGCTCG	Primer to obtain PCR amplicon from K936 for replacing the RPD3 CDS with the TRP1 gene from Kluyveromyces lactis	this study
o3179	GATGGTACCCTGAGCTATCCGCAATGGGTATAAGATTGCGTTATAATGTAGAGCCCAAACGTACGCTGCAGGTCGAC	Primer to obtain PCR amplicon from pYM13 for genomic integration of TAP:KanMX6	Hierlmeier, T., Merl, J., Sauert, M., Perez-Fernandez, J., Schultz, P., Bruckmann, A., Hamperl, S., Ohmayer, U., Rachel, R., Jacob, A., et al. (2013). Nucleic Acids Res. 41, 1191–1210.
o3180	CTACCGCGGCCAAGCCTTCATTTACCATTCTATATCAATTTGGAAAGAAGGGTATTTCTATCGATGAATTCGAGCTCG	Primer to obtain PCR amplicon from pYM13 for genomic integration of TAP:KanMX6	Hierlmeier, T., Merl, J., Sauert, M., Perez-Fernandez, J., Schultz, P., Bruckmann, A., Hamperl, S., Ohmayer, U., Rachel, R., Jacob, A., et al. (2013). Nucleic Acids Res. 41, 1191–1210.
o3199	CAACTACCATGGTAATGAGC_x000B_	Primer to amplify RPA135-TEV-TAP-KanMX6 cassette from gDNA of strain y2423	this study
o3200	TTTCAGGAAACTGCCTGACG_x000B_	Primer to amplify RPA135-TEV-TAP-KanMX6 cassette from gDNA of strain y2423	this study
o3383	cgcacaaccacaagtgaatc	Primer for qPCR amplification of cDNA derived from RRN7 mRNA	this study
o3384	gtgtgggcaaaaattgcttt	Primer for qPCR amplification of cDNA derived from RRN7 mRNA	this study
o3385	tcaagtctctttggggcatt	Primer for qPCR amplification of cDNA derived from RRN11 mRNA	this study
o3386	ttgaaaaggagggacaatgg	Primer for qPCR amplification of cDNA derived from RRN11 mRNA	this study
o3387	aatcatcgtaggggcatcag	Primer for qPCR amplification of cDNA derived from RRN6 mRNA	this study
o3388	tgccgcatcgaatatacaaa	Primer for qPCR amplification of cDNA derived from RRN6 mRNA	this study
o3395	gcaatcgacgttgaatcaca	Primer for qPCR amplification of cDNA derived from UAF30 mRNA	this study
o3396	gtgagctcaatcgccaaagt	Primer for qPCR amplification of cDNA derived from UAF30 mRNA	this study
o3474	AAACGGCTACCACATCCAAG	Primer for Southern probe template preparation from yeast genomic DNA	Wittner, M., Hamperl, S., Stöckl, U., Seufert, W., Tschochner, H., Milkereit, P., and Griesenbeck, J. (2011). Cell 145, 543–554.
o3475	GTGGTGTCTGATGAGCGTGT	Primer for Southern probe template preparation from yeast genomic DNA	Wittner, M., Hamperl, S., Stöckl, U., Seufert, W., Tschochner, H., Milkereit, P., and Griesenbeck, J. (2011). Cell 145, 543–554.
o3874	GATCCCCGGGTTAATTAAGAGAAGATGGAAAAAGAATTTCATAGC	Primer for amplification of a cassette coding for a TAP tag from pYM or pBS plasmids	this study
o4092	ccgccatggttttatatttgttgtaaaaagtag	rev primer to amplify PGK1 promoter sequence	this study
o4093	ccggctagcactgtaattgcttttagttgt	fwd primer to amplify PGK1 promoter sequence	this study
o4094	gcccctgcaggtgttgttccttaccattaag	rev primer to amplify URA3 KL marker from pBS1539 or derivatives	this study
o4095	ccccgggagaagatcggtctgcattgg	rev primer to amplify URA3 KL marker from pBS1539 or derivatives	this study
o4288	accgtcgacATGCGAAAGCAGTTGAAGAC	Primer for amplification of a 35S rDNA region from pNOY373 (or gDNA) together with primer 713 results in a fragment containing the rDNA sequence form nt 1-1589	this study
o4289	TGGGTACCcctgcaggCCACACACCATAGCTTCAAA	Primer for amplification of pTEF1 promoter sequence from gDNA.	this study
o4290	accgtcgacTTGTAATTAAAACTTAGATTAG	Primer for amplification of pTEF1 promoter sequence from gDNA.	this study
o4291	acagcggccgcGGAGATTGATAAGACTTTTC	amplification of TEF1-terminator from gDNA together with NotI_TEF1_term_rev	this study
o4292	acagcggccgcCGCCTGTTAAGATATAACTG	Primer for amplification of TEF1-terminator from gDNA together with NotI_TEF1_term_fwd	this study
o4292	acagcggccgcCGCCTGTTAAGATATAACTG	amplification of TEF1-terminator from gDNA together with NotI_TEF1_term_fwd	this study
o4454	ACTGCCATGGATGTCCACAAAATCATATACCAGTAGAG	amplification of URA3_KL CDS from K97 which can be restricted with NcoI/PmeI and cloned into MNase_integration_vectors thus replacing the KANMX6 CDS	this study
o4455	CACTAGTTCTAGAGCGGCCG	amplification of URA3_KL CDS from K97 which can be restricted with NcoI/PmeI and cloned into MNase_integration_vectors thus replacing the KANMX6 CDS	this study
o4469	CATGCTCGAGGGAGATTGATAAGACTTTTC	Primer for amplification of TEF1-terminator from gDNA together with 4292	this study
o4843	CCGAGGCAGTTCCATAGGCACTAGTTCTAGAGCGGCCG	Primer to amplify a pTEF-URA3 cassette from 2704 for GA with BstEII/PflmI restricted pBS-MN-3xHA_pTEF-KANMX6 plasmids (KANMX6/URA3 marker exchange).	this study
o4913	GAACTATAATTAACTAAACCATGACTACAGATCCTTCTG	Primer to amplify a HMO1-CDS fragment from yeast gDNA. Creation of a plasmid containing a pTEF2-HMO1(-3xHA):URA3kl cassette by Gibson assembly with a pTEF2 fragment from #2266 (amplified from #2266 ), the URA3kl-expression cassette (amplified from #2704) and plasmid #2379.	this study
o4914	CCTATGGAACTGCCTCGGTCAAATAGAAGAGTTGGATTTGTCC	Primer to amplify a HMO1-CDS fragment from yeast gDNA. Creation of a plasmid containing a pTEF2-HMO1(-3xHA):URA3kl cassette by Gibson assembly with a pTEF2 fragment from #2266 (amplified from #2266 ), the URA3kl-expression cassette (amplified from #2704) and plasmid #2379.	this study
o4916	ATTACGACCGAGATTCCCGCTTGCCTCGTCCCCGCCGG	Primer to amplify a URA3kl fragment from #2704. Creation of a plasmid containing a pTEF2-HMO1(-3xHA):URA3kl cassette by Gibson assembly with a pTEF2 fragment from #2266 (amplified from #2266 ), the HMO1-CDS (amplified from yeast gDNA) and plasmid #2379.	this study
o4918	AATTGGAGCTCCACCGCGGACTGTAC	Oligo for annealing with 4919 to be inserted into KpnI restricted #2379 (insertion o.f a SacI/SacII cleavage site).	this study
o4919	AGTCCGCGGTGGAGCTCCAATTGTAC	Oligo for annealing with 4918 to be inserted into KpnI restricted #2379 (insertion o.f a SacI/SacII cleavage site).	this study
o4928	TCAGGGTCCATAAAGCTGCTAGAGCGGCCGCTAATTCC	Primer to amplify a pGAL1_10 fragment from #355. Creation of a plasmid containing a pTEF2-HMO1(-MN-3xHA):URA3kl cassette by Gibson assembly with the HMO1-CDS (amplified from yeast gDNA), the URA3kl-expression cassette (amplified from #2704) and plasmid #2379.	this study
o4929	TTTAGTTAATTATAGTTCCGGGGTTTTTTCTCCTTGACG	Primer to amplify a pGAL1_10 fragment from #355. Creation of a plasmid containing a pTEF2-HMO1(-MN-3xHA):URA3kl cassette by Gibson assembly with the HMO1-CDS (amplified from yeast gDNA), the URA3kl-expression cassette (amplified from #2704) and plasmid #2379.	this study
o5122	CAGGGTCCATAAAGCTGCTAGCCCACACACCATAGCTTCAAAAT	Primer to amplify pTEF1 from plasmid #2708 together with primer pTEF1_r,	this study
o5123	GTCGACTTGTAATTAAAACTTAGAT	Primer to amplify pTEF1 from plasmid #2708 together with primer 3029_NheI_pTEF1_f,	this study
o5123	GTCGACTTGTAATTAAAACTTAGAT	Primer to amplify pTEF1 from plasmid #2708 together with primer 3029_NheI_pTEF1_f,	this study
o5124	GTTTTAATTACAAGTCGACATGAGTGAGGGACAAATTCC	Primer to amplify RRN6 CDS from gDNA together with primer RRN6_r.	this study
o5125	CGGGACTTAACCGCCACTTT	Primer to amplify RRN6 CDS from gDNA together with primer pTEF1_r_RRN6_f.	this study
o5126	AGTGGCGGTTAAGTCCCGCCACACACCATAGCTTCAAAAT	Primer to amplify pTEF1 from plasmid #2708 together with primer SphI_SbfI_PstI_pTEF1_r,	this study
o5127	CCTGCAGGGCGGCATGCGTCGACTTGTAATTAAAACTTAGAT	Primer to amplify pTEF1 from plasmid #2708 together with primer RRN6_r_pTEF1_f,	this study
o5128	ATTACAAGTCGACGCATGTCTACTTTCATAAGAGGTCCC	Primer to amplify RRN7 CDS from gDNA together with primer RRN7_r.	this study
o5129	GATCTGCACGTAAAACCGGC	Primer to amplify RRN7 CDS from gDNA together with primer pTEF1_SphI_RRN7_f.	this study
o5130	CGGTTTTACGTGCAGATCCCACACACCATAGCTTCAAAAT	Primer to amplify pTEF1 from plasmid #2708 together with primer pTEF1_r,	this study
o5131	GTTTTAATTACAAGTCGACATGTTTGAAGTCCCTATAACTTTAAC	Primer to amplify RRN11 CDS from gDNA together with primer SphI_SbfI_PstI_RRN11_r.	this study
o5132	CCTGCAGGGCGGCATGCAGGAAGCTGAAGTGCAAGGA	Primer to amplify RRN11 CDS from gDNA together with primer pTEF1_RRN11_f.	this study
o5132	CCTGCAGGGCGGCATGCAGGAAGCTGAAGTGCAAGGA	Primer to amplify RRN11 CDS from gDNA together with primer pTEF1_RRN11_f.	this study
o5135	CAGGGTCCATAAAGCTGCTAGCGCTGAGATGTCGGGATTCCC	Primer to amplify pSPT15 from gDNA together with primer pSPT15_r,	this study
o5136	AATTAAAAAAGTTTCTCTTGATACACC	Primer to amplify pSPT15 from gDNA together with primer 3029_NheI_pSPT15_f,	this study
o5137	TCAAGAGAAACTTTTTTAATTATGAGTGAGGGACAAATTCC	Primer to amplify RRN6 CDS from gDNA together with primer RRN6_r.	this study
o5138	AGTGGCGGTTAAGTCCCGGCTGAGATGTCGGGATTCCC	Primer to amplify pSPT15 from gDNA together with primer SphI_SbfI_PstI_pSPT15_r,	this study
o5139	CCTGCAGGGCGGCATGCGAATTAAAAAAGTTTCTCTTGATACACC	Primer to amplify pSPT15 from gDNA together with primer RRN6_r_pSPT15_f,	this study
o5140	GAAACTTTTTTAATTGCATGTCTACTTTCATAAGAGGTCCC	Primer to amplify RRN7 CDS from gDNA together with primer 5129.	this study
o5141	CGGTTTTACGTGCAGATCGCTGAGATGTCGGGATTCCC	Primer to amplify pSPT15 from gDNA together with primer 5136,	this study
o5142	TCAAGAGAAACTTTTTTAATTATGTTTGAAGTCCCTATAACTTTAAC	Primer to amplify RRN11 CDS from gDNA together with primer 5132.	this study
o5150	CAGGGTCCATAAAGCTGCTAGCTTATATTGAATTTTCAAAAATTCTTACTT	Primer to amplify pGAL1-10 from yeast gDNA together with primer pGAL1r	this study
o5151	TATAGTTTTTTCTCCTTGACGTTAAA	Primer to amplify pGAL1-10 from yeast gDNA together with primer NheI_pGAL10	this study
o5151	TATAGTTTTTTCTCCTTGACGTTAAA	Primer to amplify pGAL1-10 from yeast gDNA together with primer NheI_pGAL10	this study
o5152	GTCAAGGAGAAAAAACTATAATGAGTGAGGGACAAATTCC	Primer to amplify RRN6 from yeast gDNA together with primer SphI_RRN6	this study
o5153	CCTGCAGGGCGGCATGCCGGGACTTAACCGCCACTTT	Primer to amplify RRN6 from yeast gDNA together with primer pGAL1_RRN6_f	this study
o5154	GGTTAAGTCCCGGCATGCGATCTGCACGTAAAACCGGC	Primer to amplify RRN7 from yeast gDNA together with primer pGAL10_RRN7_f	this study
o5155	GAATTTTTGAAAATTCAATATAATCTACTTTCATAAGAGGTCCC	Primer to amplify RRN7 from yeast gDNA together with primer RRN6_SphI_RRN7_r	this study
o5156	TTATATTGAATTTTCAAAAATTCTTACTT	Primer to amplify pGAL1_10 from yeast gDNA together with primer 5151	this study
o5157	GTCAAGGAGAAAAAACTATAATGTTTGAAGTCCCTATAACTTTAAC	Primer to amplify RRN11 from yeast gDNA together with primer 5132	this study
o613	CATGATCAGATGGGGCTTGA	Primer for qPCR amplification of cDNA derived from PDC1 mRNA	this study
o614	ACCGGTGGTAGCGACTCTGT	Primer for qPCR amplification of cDNA derived from PDC1 mRNA	this study
o710	TGGAGCAAAGAAATCACCGC	qPCR primer for amplification of 25S rDNA	Goetze, H., Wittner, M., Hamperl, S., Hondele, M., Merz, K., Stoeckl, U., and Griesenbeck, J. (2010). Mol. Cell. Biol. 30, 2028–2045.
o711	CCGCTGGATTATGGCTGAAC	qPCR primer for amplification of 25S rDNA	Goetze, H., Wittner, M., Hamperl, S., Hondele, M., Merz, K., Stoeckl, U., and Griesenbeck, J. (2010). Mol. Cell. Biol. 30, 2028–2045.
o712	GAGTCCTTGTGGCTCTTGGC	qPCR primer for amplification of 18S rDNA	Goetze, H., Wittner, M., Hamperl, S., Hondele, M., Merz, K., Stoeckl, U., and Griesenbeck, J. (2010). Mol. Cell. Biol. 30, 2028–2045.
o713	AATACTGATGCCCCCGACC	qPCR primer for amplification of 18S rDNA	Goetze, H., Wittner, M., Hamperl, S., Hondele, M., Merz, K., Stoeckl, U., and Griesenbeck, J. (2010). Mol. Cell. Biol. 30, 2028–2045.
o817	GAGGGACGGTTGAAAGTG	Primer for Southern probe template preparation from yeast genomic DNA	Merz, K., Hondele, M., Goetze, H., Gmelch, K., Stoeckl, U., and Griesenbeck, J. (2008). Genes Dev. 22, 1190–1204.
o818	ATACGCTTCAGAGACCCTAA	Primer for Southern probe template preparation from yeast genomic DNA	Merz, K., Hondele, M., Goetze, H., Gmelch, K., Stoeckl, U., and Griesenbeck, J. (2008). Genes Dev. 22, 1190–1204.
o920	GCCATATCTACCAGAAAGCACC	qPCR primer for amplification of 5S rDNA or 5S RNA cDNA	Goetze, H., Wittner, M., Hamperl, S., Hondele, M., Merz, K., Stoeckl, U., and Griesenbeck, J. (2010). Mol. Cell. Biol. 30, 2028–2045.
o921	GATTGCAGCACCTGAGTTTCG	qPCR primer for amplification of 5S rDNA or 5S RNA cDNA	Goetze, H., Wittner, M., Hamperl, S., Hondele, M., Merz, K., Stoeckl, U., and Griesenbeck, J. (2010). Mol. Cell. Biol. 30, 2028–2045.
o969	TCATGGAGTACAAGTGTGAGGA	qPCR primer for amplification of the rDNA promoter	Goetze, H., Wittner, M., Hamperl, S., Hondele, M., Merz, K., Stoeckl, U., and Griesenbeck, J. (2010). Mol. Cell. Biol. 30, 2028–2045.
o970	TAACGAACGACAAGCCTACTC	qPCR primer for amplification of the rDNA promoter	Goetze, H., Wittner, M., Hamperl, S., Hondele, M., Merz, K., Stoeckl, U., and Griesenbeck, J. (2010). Mol. Cell. Biol. 30, 2028–2045.
WS3044	GTAATTCTCAAAAAGCCAAAAAGAAGAAGAAAAGGATCCGGGGGTTTGGAGGTGACGGTGCTGGTTTA	F-Primer for C-terminal GFP tagging of RRN6 according to Sheff, M.A., Thorn, K.S. (2004). Yeast 21(8), 661-670. Template: pKT209.	Girke, P., Seufert, W. (2019). Mol Biol Cell 30(5): 591-606.
WS3045	ATGTTTATTACTTGTTACATTGTTTTGATTACCTGTGCACGCATTATACCTCGATGAATTCGAGCTCG	R-Primer for C-terminal GFP tagging of RRN6 according to Sheff, M.A., Thorn, K.S. (2004). Yeast 21(8), 661-670. Template: pKT209.	Girke, P., Seufert, W. (2019). Mol Biol Cell 30(5): 591-606.
WS3046	TGAAAGACTGCATTTCAAGGATCAAAAATGCCTGTCTGCATAGGATGAATGGTGACGGTGCTGGTTTA	F-Primer for C-terminal GFP tagging of RRN7 according to Sheff, M.A., Thorn, K.S. (2004). Yeast 21(8), 661-670. Template: pKT209.	Girke, P., Seufert, W. (2019). Mol Biol Cell 30(5): 591-606.
WS3047	CAAGGAGTATGCATAGAAATAGCAATCCAGCGAGAATAATTTAAAAGGAGTCGATGAATTCGAGCTCG	R-Primer for C-terminal GFP tagging of RRN7 according to Sheff, M.A., Thorn, K.S. (2004). Yeast 21(8), 661-670. Template: pKT209.	Girke, P., Seufert, W. (2019). Mol Biol Cell 30(5): 591-606.
WS3081	GAAGCGGACTTGTTCCGATCAGCATTACATGAAAATCAGTTGCTAAAATGGTTATCCAAAGGTGACGGTGCTGGTTTA	F-Primer for C-terminal GFP tagging of RRN5 according to Sheff, M.A., Thorn, K.S. (2004). Yeast 21(8), 661-670. Template: pKT209.	Girke, P., Seufert, W. (2019). Mol Biol Cell 30(5): 591-606.
WS3082	ATAAGCGAAAGAATAATGAAAACAAAAATTATGTCCCTGCGCGATTTTTCGCATTGTGTCTCGATGAATTCGAGCTCG	R-Primer for C-terminal GFP tagging of RRN5 according to Sheff, M.A., Thorn, K.S. (2004). Yeast 21(8), 661-670. Template: pKT209.	Girke, P., Seufert, W. (2019). Mol Biol Cell 30(5): 591-606.
WS3143	TGGGCATTCGAGCAATCGG	Primer for qPCR amplification of cDNA derived from 35S rRNA and harboring the A3 processing site	this study
WS3144	GAGAACCAAGAGATCCGTTG	Primer for qPCR amplification of cDNA derived from 35S rRNA and harboring the A3 processing site	this study
WS3709	CTGATTACGAGTTGGACGACTGCCTCATAGAACTGCCTAATGGGAACATAGGTGACGGTGCTGGTTTA	F-Primer for C-terminal GFP tagging of RRN9 according to Sheff, M.A., Thorn, K.S. (2004). Yeast 21(8), 661-670. Template: pKT209.	this study
WS3710	AGGAGATGAATATTTCTTAATGGAAAAAGGTAAAAAAAAGATTTTCTCATTCGATGAATTCGAGCTCG	R-Primer for C-terminal GFP tagging of RRN9 according to Sheff, M.A., Thorn, K.S. (2004). Yeast 21(8), 661-670. Template: pKT209.	this study
WS3711	AGGAAAAGCCCATCGTTTCAGATTCCGAGCAATCAGATACAAAGGGCATTGGTGACGGTGCTGGTTTA	F-Primer for C-terminal GFP tagging of UAF30 according to Sheff, M.A., Thorn, K.S. (2004). Yeast 21(8), 661-670. Template: pKT209.	this study
WS3712	CCTTAACAACACAAATTTCAACGCCTTGAAATTTTCATGATATCCTTGATTCGATGAATTCGAGCTCG	R-Primer for C-terminal GFP tagging of UAF30 according to Sheff, M.A., Thorn, K.S. (2004). Yeast 21(8), 661-670. Template: pKT209.	this study

## Sheet: Table S2 plasmids
Plasmids used in this study
Database #	Name	Plasmid generation	Description	Origin
K190	pNOY373	Described in Wai et al., 2000		Wai,H.H., Vu,L., Oakes,M. and Nomura,M. (2000). Nucleic Acids Res., 28, 3524–3534.
K2037	pSH3_RRN5	KpnI/SacII RE restricted amplicon obtained after PCR with primer pair 2286/1495 from template pYM13 cloned into KpnI/SacII restricted pBluescript	genomic modification of RRN5 with a C-terminal TAP-tag expression cassette by recombination, linearisation with KpnI, SacII	this study
K2070	pSH39_RPA135	KpnI RE restricted amplicon obtained after PCR with primer pair 3179/3180 from template pYM13 cloned into KpnI/EcoRV restricted pBluescript	genomic modification of RPA135 with a C-terminal TAP-tag expression cassette by recombination, linearisation with KpnI, SmaI	this study
K2293	pKM9-TAP	Ligation of AvaI/SacI restricted K643 with AvaI/SacI restricted amplicon from K2037 (pSH3) with primer pair 3874/1158	Plasmid for amplification of TAP-KANMX6 integration cassettes	this study
K2374	pEX-A2_ura3.0_IGS	EUROFINS gene synthesis cloned into pEX-A2 (EUROFINS)	Vector containing the flanking IGSs of ura3-0 (BY background) and specific restriction sites. Can be used for creating an integration cassette
K2379	pBS_ura3_0_IGS	KpnI/SacII fragment from K2374 into KpnI/SacII restricted K1 (pBluescript (Agilent)).	Vector containing the flanking IGSs of ura3 (BY background) and the sequence coding for a 3xHA-tag, as well as a series of specific restriction sites. Can be used for creating an integration cassette.
K2380	pBS_ura3_0_IGS_pPGK1	NcoI/NheI restricted amplicon from yeast gDNA with primer pair 4092/4093 into NcoI/NheI restricted K2379.	Vector containing the flanking IGSs of ura3 (BY background) and the PGK1 promoter followed by a sequence coding for a 3xHA-tag. Can be used for creating an integration cassette.
K2381	pBS_ura3_0_IGS_pPGK1_URA3KL	SmaI/SbfI restricted amplicon from K97 (pBS1539 (CellZome)) with primer pair 4094/4095 into SmaI/SbfI restricted K2380.	Vector containing the flanking IGSs of ura3 (BY background) and the PGK1 promoter followed by a sequence coding for a 3xHA-tag, and the URA3-KL marker cassette from pBS1539. Can be used for creating an integration cassette. Cleave with SpeI before transformation into yeast.
K2544	pNOY373-pTEF1-term	A 1598bp PCR fragment obtained after amplification with primers 4288/713 from K190 was cut with KpnI/SacII and ligated into KpnI/SacII restricted pBluescript vector to obtain pBS_35S_rDNA_1-1570. pBS_35S_rDNA_1-1570 was cut with KpnI/SalI and ligated with the KpnI/SalI restricted PCR fragment obtained after amplification with primers 4289/4290 from yeast gDNA, yielding pNOY373-pTEF1-term. K190 wa…	Derivative of pNOY373 (K190) in which the 35S rDNA Pol I promoter has been replaced by the Pol II dependent TEF1 promoter. Additionally the TEF1 termination region has been cloned 3' of the RFB.
K2704	643-URA	amplification of URA3 CDS from plasmid K938 with primers 4454/4455 RED with NcoI and ligation with PflmI blunted and NcoI digested K643.	vector for amplification of MN-3xHA_KANMX6 expression cassettes with primers containing S3/S2 annealing sequences at the respective 3' end
K2708	2544_delta_ENH/RFB	Amplification of the TEF1 terminator from plasmid 2544 with primers 4469/4292 followed by RED with NotI/XhoI, and ligation with NotI/XhoI restricted 2544	Plasmid for Pol II dependent transcription of 35S rDNA. Contains an entire (modified) rDNA repeat from plasmid NOY373 in which the Pol I promoter was replaced by the TEF1 promoter, and the ENH/RFB region by the TEF1 terminator.
K2970	2379_2xSacII	Annealing of oligonucleotides 4918/4919 PNK treatment and ligation with Kpn I digested K2379	Insertion of a SacII restriction site 3' of the upstream TIM9 segment of K2379.
K2986	2970_pGAL1-HMO1:URA3kl	Gibson assembly of PCR fragments obtained from gDNA with primers 4913/4914 (HMO1 CDS), from K355 (pB3.1) with primer 4928/4929 (pGAL1), and from K2704 with primers 4843/4916 (pTEF-URA3kl) with NheI/SmaI digested K#2970.	A pGAL1-HMO1:URA3kl cassette for integration at the ura3-0 locus (BY background). The integration cassette can be cut out by SacII digestion.
K3029	2381_SacII	Ligation of a 3725bp HindIII/ScaI fragment of #2381 with a 1933bp HindIII/ScaI fragment of #2986.	Vector containing the flanking IGSs of ura3 (BY background) and the PGK1 promoter followed by a sequence coding for a 3xHA-tag, and the URA3-KL marker cassette from pBS1539. Can be used for creating an integration cassette. Can be cleaved with SacI or SacII before transformation in yeast.
K3038	3029_pTEF1_RRN6	Gibson assembly of NheI/SphI restricted plasmid #3029 with amplicons obtained after PCR with primer pairs 5122/5123 and 5126/5127 from plasmid #2708, and primer pair 5124/5125 from yeast gDNA.	Intermediate cloning vector for creating a pTEF1 CF overexpression cassette for integration at the yeast URA3 locus.
K3039	3029_pSPT15_RRN6	Gibson assembly of NheI/SphI restricted plasmid #3029 with amplicons obtained after PCR with primer pairs 5135/5136, 5138/5139 and 5137/5125 from yeast gDNA.	Intermediate cloning vector for creating a pSPT15 CF overexpression cassette for integration at the yeast URA3 locus.
K3041	3029_pTEF1_CF	Gibson assembly of SphI restricted plasmid #3038 with amplicons obtained after PCR with primer pairs 5130/5123 from plasmid #2708, and primer pair 5128/5129 and 5131/5132 from yeast gDNA	Vector containing a pTEF1-CF overexpression cassette for integration at the yeast URA3 locus. For integration linearize the plasmid with SacII.
K3042	3029_pSPT15_CF	Gibson assembly of SphI restricted plasmid #3039 with amplicons obtained after PCR with primer pairs 5141/5136, 5140/5129 and 5142/5132 from yeast gDNA.	Vector containing a pSPT15-CF overexpression cassette for integration at the yeast URA3 locus. For integration linearize the plasmid with SacII.
K3067	3029_pGAL1_RRN6	Gibson assembly of NheI/SphI restricted plasmid #3029 with amplicons obtained after PCR with primer pairs 5150/5151 and 5152/5153 from yeast gDNA	Intermediate cloning vector for creating a pGAL1_10 CF overexpression cassette for integration at the yeast URA3 locus.
K3068	3029_pGAL1_10_CF	Gibson assembly of SphI restricted plasmid #3067 with amplicons obtained after PCR with primer pairs 5156/5151, 5154/5155 and 5157/5132 from yeast gDNA.	Vector containing a pGAL_1_10-CF overexpression cassette for integration at the yeast URA3 locus. For integration linearize the plasmid with SacII.
K355	pB3.1	Described in Griesenbeck et al., 2004	Shuttle vector for RecR-expression in yeast under the contol of the GAL1 promoter.	Griesenbeck,J., Boeger,H., Strattan,J.S. and Kornberg,R.D. (2004). Methods Enzymol, 375, 170–178.
K643	pKM9	Described in Merz et al., 2008	Vector used as template for PCRs to amplify MNase-3HA::KanMX6 cassette	Merz, K., Hondele, M., Goetze, H., Gmelch, K., Stoeckl, U., and Griesenbeck, J. (2008). Genes Dev. 22, 1190–1204.
K936	pAG36	Described in Wittner et al., 2011	Vector for PCR mediated TRP cassette KO using S2 and S3 adapter primer	Wittner, M., Hamperl, S., Stöckl, U., Seufert, W., Tschochner, H., Milkereit, P., and Griesenbeck, J. (2011). Cell 145, 543–554.
K938	pAG38	CPS_1_SacI/KO-cloning_fwd amplicon from pBS1539 (CellZome) cut with SacI/BglII and cloned into SacI/BglII restricted K643.	Vector to obtain MNase_3xHA amplicon with URA marker cassette using S2 and S3 adapter primer
K97	pBS1539	Described in Puig et al., 2001	Integrationskassette C-Terminal TAP-tag, selection marker URA3	Puig, O., Caspary, F., Rigaut, G., Rutz, B., Bouveret, E., Bragado-Nilsson, E., Wilm, M., and Séraphin, B. (2001). Methods 24, 218–229.
pBluescript			Standard cloning vector (phagemid excised from lambda ZAPII). The f1 (+) orientation allows rescue of sense strand ssDNA.	Stratagene
pKT209			PCR template for C-terminal GFP tagging, marker: URA3	Sheff, M.A., Thorn, K.S. (2004). Yeast 21(8), 661-670.
pWS3425			Plasmid for endogenous 3mCherry tagging of HMO1, marker: HIS3	Plasmid collection department of genetics, group Seufert
pWS3521			Plasmid for endogenous GFP tagging of RPA190, marker: URA3	Plasmid collection department of genetics, group Seufert
pYM13		Described in Janke et al., 2004	PCR template for C-terminal TAP tag: marker pAgTEF-kanMX-tAgTEF, selectable phenotype: G418 resistance.	Janke, C., Magiera, M.M., Rathfelder, N., Taxis, C., Reber, S., Maekawa, H., Moreno-Borchart, A., Doenges, G., Schwob, E., Schiebel, E., et al. (2004). Yeast 21, 947–962.

## Sheet: Table S3 yeast strains
Yeast strains used in this study
Figure / Dataset	database #	parental strain	genotype	strain construction	origin
1, 7, S6, S7	NOY505 (y348)		Mat a; ade2-1; ura3-1; trp1-1; leu2-3,112; can1-100	Described in Nogi et al., 1993	Nogi,Y., Yano,R., Dodd,J., Carles,C. and Nomura,M. (1993). Mol. Cell. Biol., 13, 114–122.
1	y2919	NOY505	Mat a; ade2-1; ura3-1; trp1-1; leu2-3,112; can1-100; rpd3::k.l.TRP1	Obtained by transformation with PCR amplicon from K936 using primers 2682 and 2683	this study
2, S2	y1717	y624	MAT a; ade2-1; ura3-1; trp1-1; leu2-3,112; his3-11; can1-100; bar1::HIS3; RPA190-MN-3xHA:KANMX6	Described in Wittner et al., 2011	Wittner, M., Hamperl, S., Stöckl, U., Seufert, W., Tschochner, H., Milkereit, P., and Griesenbeck, J. (2011). Cell 145, 543–554.
2, S2	y2256	y1717	MAT a; ade2-1; ura3-1; trp1-1; leu2-3,112; his3-11; can1-100; bar1::HIS3; RPA190-MN-3xHA:KANMX6 ; rpd3::k.l.TRP1	Obtained by transformation with PCR amplicon from K936 using primers 2682 and 2683	this study
2, S2	y1761	y621	MAT a; ade2-1; ura3-1; trp1-1; leu2-3,112; his3-11; can1-100; bar1::HIS3; HMO1-MN-3xHA:KANMX6	Described in Wittner et al., 2011	Wittner, M., Hamperl, S., Stöckl, U., Seufert, W., Tschochner, H., Milkereit, P., and Griesenbeck, J. (2011). Cell 145, 543–554.
2, S2	y2257	y1761	MAT a; ade2-1; ura3-1; trp1-1; leu2-3,112; his3-11; can1-100; bar1::HIS3; HMO1-MN-3xHA:KANMX6; rpd3::k.l.TRP1	Obtained by transformation with PCR amplicon from K936 using primers 2682 and 2683	this study
3, 5, S5	y3116	NOY505	MAT a; ade2-1; ura3-1; trp1-1; leu2-3,112; his3-11; can1-100; RRN7-TAP:Kan MX6	Obtained by transformation with PCR amplicon from K2293 using primers 1157and 1158	this study
3, 5, S5	y3118	NOY505	MAT a; ade2-1; ura3-1; trp1-1; leu2-3,112; his3-11; can1-100; RRN9-TAP:Kan MX6	Obtained by transformation with PCR amplicon from K2293 using primers 1498 and 1499	this study
3, 5, S5	y3122	y2919	MAT a; ade2-1; ura3-1; trp1-1; leu2-3,112; his3-11; can1-100; RRN7-TAP:Kan MX6; rpd3::k.l.TRP1	Obtained by transformation with PCR amplicon from K2293 using primers 1157and 1158	this study
3, 5, S5	y3124	y2919	MAT a; ade2-1; ura3-1; trp1-1; leu2-3,112; his3-11; can1-100; RRN9-TAP:Kan MX6; rpd3::k.l.TRP1	Obtained by transformation with PCR amplicon from K2293 using primers 1498 and 1499	this study
3, 5, S5	y3078	NOY505	MAT a; ade2-1; ura3-1; trp1-1; leu2-3,112; his3-11; can1-100; RPA135-TAP:Kan MX6	Obtained by transformation with KpnI/SpeI restricted K2070	this study
3, 5, S5	y3120	NOY505	MAT a; ade2-1; ura3-1; trp1-1; leu2-3,112; his3-11; can1-100; RRN3-TAP:Kan MX6	Obtained by transformation with PCR amplicon from K2293 using primers 243 and 1156	this study
3, 5, S5	y3126	y2919	MAT a; ade2-1; ura3-1; trp1-1; leu2-3,112; his3-11; can1-100; RRN3-TAP:Kan MX6; rpd3::k.l.TRP1	Obtained by transformation with PCR amplicon from K2293 using primers 243 and 1156	this study
3, 5, S5	y3136	y3078	MAT a; ade2-1; ura3-1; trp1-1; leu2-3,112; his3-11; can1-100; RPA135-TAP:Kan MX6; rpd3::k.l.TRP1	Obtained by transformation with PCR amplicon from K936 using primers 2682 and 2683	this study
4	W17017	W16791 x W10560	MATalpha; ade2-1; trp1-1; can1-100; leu2-3,112; his3-11,15; ura3-1; ssd1-; psi+; ho; HMO1-3mCherry-HIS3; RPA190-GFP-URA3; rpd3::k.l.TRP1	Mating of W16791 x W10560 and tetrad dissection	this study
4	W17018	W16791 x W10560	MATalpha; ade2-1; trp1-1; can1-100; leu2-3,112; his3-11,15; ura3-1; ssd1-; psi+; ho; HMO1-3mCherry-HIS3; RPA190-GFP-URA3	Mating of W16791 x W10560 and tetrad dissection	this study
4	W17021	W16791 x W14964	MATalpha; ade2-1; trp1-1; can1-100; leu2-3,112; his3-11,15; ura3-1; ssd1-; psi+; ho; HMO1-3mCherry-HIS3; RRN7-GFP-URA3; rpd3::k.l.TRP1	Mating of W16791 x W14964 and tetrad dissection	this study
4	W17022	W16791 x W14964	MATalpha; ade2-1; trp1-1; can1-100; leu2-3,112; his3-11,15; ura3-1; ssd1-; psi+; ho; HMO1-3mCherry-HIS3; RRN7-GFP-URA3	Mating of W16791 x W14964 and tetrad dissection	this study
4	W17341	W16792 x W17261	MATa; ade2-1; trp1-1; can1-100; leu2-3,112; his3-11,15; ura3-1; ssd1-; psi+; ho; HMO1-3mCherry-HIS3; RRN9-GFP-URA3; rpd3::k.l.TRP1	Mating of W16792 x W17261 and tetrad dissection	this study
4	W17339	W16792 x W17261	MATa; ade2-1; trp1-1; can1-100; leu2-3,112; his3-11,15; ura3-1; ssd1-; psi+; ho; HMO1-3mCherry-HIS3; RRN9-GFP-URA3	Mating of W16792 x W17261 and tetrad dissection	this study
5, S5	y3117	NOY505	MAT a; ade2-1; ura3-1; trp1-1; leu2-3,112; his3-11; can1-100; RRN7-TAP:Kan MX6	Obtained by transformation with PCR amplicon from K2293 using primers 1157and 1158	this study
5, S5	y3119	NOY505	MAT a; ade2-1; ura3-1; trp1-1; leu2-3,112; his3-11; can1-100; RRN9-TAP:Kan MX6	Obtained by transformation with PCR amplicon from K2293 using primers 1498 and 1499	this study
5, S5	y3123	y2919	MAT a; ade2-1; ura3-1; trp1-1; leu2-3,112; his3-11; can1-100; RRN7-TAP:Kan MX6; rpd3::k.l.TRP1	Obtained by transformation with PCR amplicon from K2293 using primers 1157and 1158	this study
5, S5	y3124	y2919	MAT a; ade2-1; ura3-1; trp1-1; leu2-3,112; his3-11; can1-100; RRN9-TAP:Kan MX6; rpd3::k.l.TRP1	Obtained by transformation with PCR amplicon from K2293 using primers 1498 and 1499	this study
5, S5	y3079	NOY505	MAT a; ade2-1; ura3-1; trp1-1; leu2-3,112; his3-11; can1-100; RPA135-TAP:Kan MX6	Obtained by transformation with KpnI/SpeI restricted K2070	this study
5, S5	y3121	NOY505	MAT a; ade2-1; ura3-1; trp1-1; leu2-3,112; his3-11; can1-100; RRN3-TAP:Kan MX6	Obtained by transformation with PCR amplicon from K2293 using primers 243 and 1156	this study
5, S5	y3126	y2919	MAT a; ade2-1; ura3-1; trp1-1; leu2-3,112; his3-11; can1-100; RRN3-TAP:Kan MX6; rpd3::k.l.TRP1	Obtained by transformation with PCR amplicon from K2293 using primers 243 and 1156	this study
5, S5	y3137	y3078	MAT a; ade2-1; ura3-1; trp1-1; leu2-3,112; his3-11; can1-100; RPA135-TAP:Kan MX6; rpd3::k.l.TRP1	Obtained by transformation with PCR amplicon from K936 using primers 2682 and 2683	this study
6, S6	NOY1075 (y354)		MAT a; ade2-1; ura3-1; trp1-1; leu2-3,112; his3-11,15; can1-100; rrn3(S213P)	Described in Claypool et al., 2004	Claypool, J.A., French, S.L., Johzuka, K., Eliason, K., Vu, L., Dodd, J.A., Beyer, A.L., and Nomura, M. (2004). Mol. Biol. Cell 15, 946–956.
6, S6	y2921	NOY1075	MAT a; ade2-1; ura3-1; trp1-1; leu2-3,112; his3-11,15; can1-100; rrn3(S213P); rpd3::k.l.TRP1	Obtained by transformation with PCR amplicon from K936 using primers 2682 and 2683	this study
6, S6	y2945	NOY1075	MAT a; ade2-1; ura3-1; trp1-1; leu2-3,112; his3-11,15; can1-100; rrn3 (S213P); hmo1::k.l.URA3	Obtained by transformation with PCR amplicon from pBS1539 using primers 1354 and 1355	this study
6, S6	y2947	y2921	MAT a; ade2-1; ura3-1; trp1-1; leu2-3,112; his3-11,15; can1-100; rrn3 (S213P); rpd3::k.l.TRP1; hmo1::k.l.URA3	Obtained by transformation with PCR amplicon from pBS1539 using primers 1354 and 1355	this study
6, S6	y3327	NOY505	MAT a; ade2-1; ura3-1; trp1-1; leu2-3,112; his3-11; can1-100; SPT15-TAP:Kan MX6	Obtained by transformation with PCR amplicon from pKM9-TAP using primers 1342 and 1343	this study
6, S6	y3329	y2919	MAT a; ade2-1; ura3-1; trp1-1; leu2-3,112; his3-11; can1-100; SPT15-TAP:Kan MX6; rpd3::k.l.TRP1	Obtained by transformation with PCR amplicon from pKM9-TAP using primers 1342 and 1343	this study
7, S7	y4966	NOY505	MATa; ade2-1; ura3-1; trp1-1; leu2-3,112; his3-11; can1-100; ura3::pTEF1-RRN6_pTEF1-RRN7_pTEF1-RRN11_URA3_Kl	Obtained by transformation with SacII restricted plasmid 3041 and homologous recombination at the ura3-1 locus.	this study
7, S7	y4967	NOY505	MATa; ade2-1; ura3-1; trp1-1; leu2-3,112; his3-11; can1-100; ura3::pTEF1-RRN6_pTEF1-RRN7_pTEF1-RRN11_URA3_Kl	Obtained by transformation with SacII restricted plasmid 3041 and homologous recombination at the ura3-1 locus.	this study
7, S7	Y4968	NOY505	MATa; ade2-1; ura3-1; trp1-1; leu2-3,112; his3-11; can1-100; ura3::pSPT15-RRN6_pSPT15-RRN7_pSPT15-RRN11_URA3_Kl	Obtained by transformation with SacII restricted plasmid 3042 and homologous recombination at the ura3-1 locus.	this study
7, S7	Y4969	NOY505	MATa; ade2-1; ura3-1; trp1-1; leu2-3,112; his3-11; can1-100; ura3::pSPT15-RRN6_pSPT15-RRN7_pSPT15-RRN11_URA3_Kl	Obtained by transformation with SacII restricted plasmid 3042 and homologous recombination at the ura3-1 locus.	this study
7, S7	y4970	NOY505	MATa; ade2-1; ura3-1; trp1-1; leu2-3,112; his3-11; can1-100; ura3::pGAL1-RRN6_RRN7_pGAL1_10-RRN11_URA3_Kl	Obtained by transformation with SacII restricted plasmid 3068 and homologous recombination at the ura3-1 locus.	this study
7, S7	y4971	NOY505	MATa; ade2-1; ura3-1; trp1-1; leu2-3,112; his3-11; can1-100; ura3::pGAL1-RRN6_RRN7_pGAL1_10-RRN11_URA3_Kl	Obtained by transformation with SacII restricted plasmid 3068 and homologous recombination at the ura3-1 locus.	this study
S3	y1151	NOY505	MAT a; ade2-1; ura3-1; trp1-1; leu2-3,112; his3-11; can1-100; RRN9-Mnase-3xHA:Kan MX6	Described in Goetze et al., 2010	Goetze, H., Wittner, M., Hamperl, S., Hondele, M., Merz, K., Stoeckl, U., and Griesenbeck, J. (2010). Mol. Cell. Biol. 30, 2028–2045.
S3	y3028	y1151	MAT a; ade2-1; ura3-1; trp1-1; leu2-3,112; his3-11; can1-100; RRN9-Mnase-3xHA:Kan MX6; rpd3::k.l.TRP1	Obtained by transformation with PCR amplicon from K936 using primers 2682 and 2683	this study
S3	y1185	NOY505	MAT a; ade2-1; ura3-1; trp1-1; leu2-3,112; his3-11; can1-100; SPT15-Mnase-3xHA:Kan MX6	Described in Merz et al., 2008	Merz, K., Hondele, M., Goetze, H., Gmelch, K., Stoeckl, U., and Griesenbeck, J. (2008). Genes Dev. 22, 1190–1204.
S3	y3030	y1185	MAT a; ade2-1; ura3-1; trp1-1; leu2-3,112; his3-11; can1-100; SPT15-Mnase-3xHA:Kan MX6; rpd3::k.l.TRP1	Obtained by transformation with PCR amplicon from K936 using primers 2682 and 2683	this study
S3	y881	NOY505	MAT a; ade2-1; ura3-1; trp1-1; leu2-3,112; his3-11; can1-100; RRN7-Mnase-3xHA:Kan MX6	Described in Merz et al., 2008	Merz, K., Hondele, M., Goetze, H., Gmelch, K., Stoeckl, U., and Griesenbeck, J. (2008). Genes Dev. 22, 1190–1204.
S3	y3024	y881	MAT a; ade2-1; ura3-1; trp1-1; leu2-3,112; his3-11; can1-100; RRN7-Mnase-3xHA:Kan MX6; rpd3::k.l.TRP1	Obtained by transformation with PCR amplicon from K936 using primers 2682 and 2683	this study
S4	W17019	W16791 x W14963	MATalpha; ade2-1; trp1-1; can1-100; leu2-3,112; his3-11,15; ura3-1; ssd1-; psi+; ho; HMO1-3mCherry-HIS3; RRN6-GFP-URA3; rpd3::k.l.TRP1	Mating of W16791 x W14963 and tetrad dissection	this study
S4	W17020	W16791 x W14963	MATalpha; ade2-1; trp1-1; can1-100; leu2-3,112; his3-11,15; ura3-1; ssd1-; psi+; ho; HMO1-3mCherry-HIS3; RRN6-GFP-URA3	Mating of W16791 x W14963 and tetrad dissection	this study
S4	W17023	W16791 x W15046	MATa; ade2-1; trp1-1; can1-100; leu2-3,112; his3-11,15; ura3-1; ssd1-; psi+; ho; HMO1-3mCherry-HIS3; RRN5-GFP-URA3; rpd3::k.l.TRP1	Mating of W16791 x W15046 and tetrad dissection	this study
S4	W17024	W16791 x W15046	MATa; ade2-1; trp1-1; can1-100; leu2-3,112; his3-11,15; ura3-1; ssd1-; psi+; ho; HMO1-3mCherry-HIS3; RRN5-GFP-URA3	Mating of W16791 x W15046 and tetrad dissection	this study
S4	K699		MATa; ade2-1; trp1-1; can1-100; leu2-3,112; his3-11,15; ura3-1; ssd1-; psi+; ho
S4	y3678	y3650	MATa; ade2-1; trp1-1; can1-100; leu2-3,112; his3-11,15; ura3-1; ssd1-; psi+; ho; rpd3::k.l.TRP1	Sporulation and tetrade disection of y3650	this study
S4	W17343	W16792 x W17262	MATa; ade2-1; trp1-1; can1-100; leu2-3,112; his3-11,15; ura3-1; ssd1-; psi+; ho; HMO1-3mCherry-HIS3; UAF30-GFP-URA3	Mating of W16792 x W17262 and tetrad dissection	this study
S4	W17344	W16792 x W17262	MATa; ade2-1; trp1-1; can1-100; leu2-3,112; his3-11,15; ura3-1; ssd1-; psi+; ho; HMO1-3mCherry-HIS3; UAF30-GFP-URA3; rpd3::k.l.TRP1	Mating of W16792 x W17262 and tetrad dissection	this study
S6	y2614	y2505, y2138	MAT alpha; ade2-1; can1-100; his3-11,-15; leu2-3-112; trp1-1; ura3-1; hmo1::k.l.URA3; rpd3::k.l.TRP1	Obtained by crossing of y2505 and y2138 and tetrade selection of resulting diploid strain	this study
S6	y2919	NOY505	MAT a; ade2-1; ura3-1; trp1-1; leu2-3,112; his3-11; can1-100; rpd3::k.l.TRP1	Obtained by transformation with PCR amplicon from K936 using primers 2682 and 2683	this study
	Parental strains
	database #	parental strain	genotype	strain construction	origin
	BY4741		MAT a; his3-1; leu2-0; met15-0; ura3-0	Described in Brachmann et al., 1998	Brachmann, C.B., Davies, A., Cost, G.J., Caputo, E., Li, J., Hieter, P., and Boeke, J.D. (1998). Yeast 14, 115–132.
	y2505	W303 1-b	MAT alpha; ade2-1; can1-100; his3-11 ,-15; leu2-3,112; trp1-1; ura3-1; rpd3::k.l.TRP1	Obtained by transformation with PCR amplicon from K936 using primers 2682 and 2683	this study
	W303-1b		MAT alpha; ade2-1; can1-100; his3-11 ,-15; leu2-3,112; trp1-1; ura3-1		ATCC 201238
	y2138	y1757	Mat a; ade2-1; ura3-1; trp1-1; leu2-3,112; can1-100; hmo1::k.l.URA3; bar1::HIS3	Obtained by transformation with PCR amplicon from pBS1539 using primers 1354 and 1355
	y1757	NOY505	Mat a; ade2-1; ura3-1; trp1-1; leu2-3,112; can1-100; bar1::HIS3	Described in Wittner et al., 2011	Wittner, M., Hamperl, S., Stöckl, U., Seufert, W., Tschochner, H., Milkereit, P., and Griesenbeck, J. (2011). Cell 145, 543–554.
	W16791		MATa; ade2-1; trp1-1; can1-100; leu2-3,112; his3-11,15; ura3-1; ssd1-; psi+; ho; HMO1-3mCherry-HIS3; rpd3::k.l.TRP1	Mating of AG3678(y3678) x W11605 and tetrad dissection	this study
	W16792		MATalpha; ade2-1; trp1-1; can1-100; leu2-3,112; his3-11,15; ura3-1; ssd1-; psi+; ho; HMO1-3mCherry-HIS3; rpd3::k.l.TRP1	Mating of AG3678(y3678) x W11605 and tetrad dissection	this study
	W10560		MATalpha; ade2-1; can1-100; leu2-3,112; his3-11,15; ura3-1; ssd1-; psi+; ho; trp1-1::pTEF2-mCherry-SWI5-S/A-tCYC1-TRP1; RPA190-GFP-URA3	Transformation of W8458 with plasmid pWS3521 (linearized with XbaI for integration at RPA190 locus and resulting endogenous GFP tagging of RPA190)	Girke, P., Seufert, W. (2019). Mol Biol Cell 30(5): 591-606.
	W14963		MATalpha; ade2-1; can1-100; leu2-3,112; his3-11,15; ura3-1; ssd1-; psi+; ho; trp1-1::pTEF2-mCherry-SWI5-S/A-tCYC1-TRP1; RRN6-GFP-URA3	Transformation of W8458 with PCR based tagging construct for RRN6 (Primer:WS3044, WS3045; template: pKT209) according to Sheff, M.A., Thorn, K.S. (2004). Yeast 21(8), 661-670.	Girke, P., Seufert, W. (2019). Mol Biol Cell 30(5): 591-606.
	W14964		MATalpha; ade2-1; can1-100; leu2-3,112; his3-11,15; ura3-1; ssd1-; psi+; ho; trp1-1::pTEF2-mCherry-SWI5-S/A-tCYC1-TRP1; RRN7-GFP-URA3	Transformation of W8458 with PCR based tagging construct for RRN7 (Primer:WS3046, WS3047; template: pKT209) according to Sheff, M.A., Thorn, K.S. (2004). Yeast 21(8), 661-670.	Girke, P., Seufert, W. (2019). Mol Biol Cell 30(5): 591-606.
	W15046		MATalpha; ade2-1; can1-100; leu2-3,112; his3-11,15; ura3-1; ssd1-; psi+; ho; trp1-1::pTEF2-mCherry-SWI5-S/A-tCYC1-TRP1; RRN5-GFP-URA3	Transformation of W8458 with PCR based tagging construct for RRN5 (Primer:WS3081, WS3082; template: pKT209) according to Sheff, M.A., Thorn, K.S. (2004). Yeast 21(8), 661-670.	Girke, P., Seufert, W. (2019). Mol Biol Cell 30(5): 591-606.
	W17261		MATa; ade2-1; trp1-1; can1-100; leu2-3,112; his3-11,15; ura3-1; ssd1-; psi+; ho; RRN9-GFP-URA3	Transformation of K699 with PCR based tagging construct for RRN9 (Primer:WS3709, WS3710; template: pKT209) according to Sheff, M.A., Thorn, K.S. (2004). Yeast 21(8), 661-670.	this study
	W10877		MATa/alpha; ade2-1/ade2-1; trp1-1/trp1-1; can1-100/can1-100; leu2-3,112/leu2-3,112; his3-11,15/his3-11,15; ura3-1/ura3-1; ssd1-/ssd1-; psi+/psi+; ho/ho; HMO1/HMO1-3mCherry-HIS3	Transformation of K842 with plasmid pWS3425 (linearized with HpaI for integration at HMO1 locus and resulting endogenous 3mCherry tagging of HMO1)	this study
	y3650	y3223	MATa/alpha; ade2-1; trp1-1; can1-100; leu2-3,112; his3-11,15; ura3 GAL psi+ ssd1-; d2; net1(1-1051):12xFLAG_HIS3MX; rpd3::TRP1kl	Obtained by transformation of y3223 with PCR amplicon from K936 using primers 2682 and 2684	this study
	y3223	K842	MAT a/alpha, ade2-1; trp1-1; can1-100; leu2-3,112; his3-11,15; ura3 GAL psi+ ssd1-; d2, NET1/net1(1-1051)-12xFLAG:HIS3MX	Described in Hannig et al., 2019	Hannig,K., Babl,V., Hergert,K., Maier,A., Pilsl,M., Schächner,C., Stöckl,U., Milkereit,P., Tschochner,H., Seufert,W., et al. (2019). PLoS Genet, 15, e1008006.
	W10879	W10877	MATa; ade2-1; trp1-1; can1-100; leu2-3,112; his3-11,15; ura3-1; ssd1-; psi+; ho; HMO1-3mCherry-HIS3	Tetrad dissection of W10877	this study
	W10878	W10877	MATalpha; ade2-1; trp1-1; can1-100; leu2-3,112; his3-11,15; ura3-1; ssd1-; psi+; ho; HMO1-3mCherry-HIS3	Tetrad dissection of W10877	this study
	W16791	AG3678 x W11605	MATa; ade2-1; trp1-1; can1-100; leu2-3,112; his3-11,15; ura3-1; ssd1-; psi+; ho; HMO1-3mCherry-HIS3; rpd3::k.l.TRP1	Mating of AG3678 x W11605 and tetrad dissection	this study
	W16792	AG3678 x W11605	MATalpha; ade2-1; trp1-1; can1-100; leu2-3,112; his3-11,15; ura3-1; ssd1-; psi+; ho; HMO1-3mCherry-HIS3; rpd3::k.l.TRP1	Mating of AG3678 x W11605 and tetrad dissection	this study
	W17262		MATa; ade2-1; trp1-1; can1-100; leu2-3,112; his3-11,15; ura3-1; ssd1-; psi+; ho; UAF30-GFP-URA3	Transformation of K699 with PCR based tagging construct for UAF30 (Primer:WS3711, WS3712; template: pKT209) according to Sheff, M.A., Thorn, K.S. (2004). Yeast 21(8), 661-670.

## Sheet: Table S4 antibodies
Antibodies used in this study
antibody	antigene	source	provider
Peroxidase Anti-Peroxidase Soluble Complex antibody	protein A epitope	rabbit	Sigma-Aldrich
anti tubulin (YOL1/34)	tubulin	rat	Abcam
goat anti-rat IgG (H+L)-HRPO	rat IgG (H+L)	goat	Dianova
monoclonal anti GFP (11814460001)	GFP	mouse	Roche
IRDye 800CW	primary antibody from mouse	goat	LI-COR Biosciences
anti tubulin polyclonal serum (SA4978)	ß tubulin	rabbit	Eurogentec
IRDye 680RD	primary antibody from rabbit	goat	LI-COR Biosciences

## Sheet: Table S5 probe templates
Southern blot probe templates used in this study
probe/target	synthesis	locus	restriction enzyme	target fragment size (kb)	origin
rDNp	PCR from genomic DNA using primers o817/o818 (described in (Merz et al., 2008))	rDNA	XcmI	4.9	Merz, K., Hondele, M., Goetze, H., Gmelch, K., Stoeckl, U., and Griesenbeck, J. (2008). Genes Dev. 22, 1190–1204.
3.5kb rDNA	PCR from pNOY373 using primers o3474/o3475 (described in (Wittner et al., 2011))	rDNA	EcoRI	2.8, 1.9, 0.7	Wittner M, Hamperl S, Stöckl U, Seufert W, Tschochner H, Milkereit P, Griesenbeck J. 2011. Cell 145: 543–554.

## Sheet: Table S6 fraction open genes
Figure	Strain	Relevant genotype	Condition	Open copies
1C	y348	RPD3	exp	0.269218
			144h	0.156168
	y2919	rpd3Δ	exp	0.351247
			144h	0.383489
2B	y1717	RPA190-MN; RPD3	exp; 0h ChEC	0.345754
			exp; 1h ChEC	0.0878703
			exp; 0h ChEC	0.212876
			exp; 1h ChEC	0.192374
	y2256	RPA190-MN; rpd3Δ	exp; 0h ChEC	0.496256
			exp; 1h ChEC	0.182117
			exp; 0h ChEC	0.59304
			exp; 1h ChEC	0.550524
	y1761		exp; 0h ChEC	0.307195
			exp; 1h ChEC	0.124526
			exp; 0h ChEC	0.182227
			exp; 1h ChEC	0.083355
	y2257		exp; 0h ChEC	0.341999
			exp; 1h ChEC	0.126991
			exp; 0h ChEC	0.42982
			exp; 1h ChEC	0.175668
6B	y354	RPD3; HMO1	exp; 24°C	0.301374
			exp; 5h 37°C	0.203283
			stat; 24°C	0.1277
			stat; 5h 37°C	0.111431
	y2921	rpd3Δ; HMO1	exp; 24°C	0.394154
			exp; 5h 37°C	0.334725
			stat; 24°C	0.257315
			stat; 5h 37°C	0.252571
	y2945	RPD3; hmo1Δ	exp; 24°C	0.3298
			exp; 5h 37°C	0.234216
			stat; 24°C	0.12354
			stat; 5h 37°C	0.124856
	y2947	rpd3Δ; hmo1Δ	exp; 24°C	0.423427
			exp; 5h 37°C	0.331969
			stat; 24°C	0.290817
			stat; 5h 37°C	0.121722
S6	y348	RPD3; HMO1	exp; 24°C	0.23276
			exp; 5h 37°C	0.153907
			stat; 24°C	0.0862638
			stat; 5h 37°C	0.121381
	y2919	rpd3Δ; HMO1	exp; 24°C	0.239991
			exp; 5h 37°C	0.27479
			stat; 24°C	0.404592
			stat; 5h 37°C	0.42188
	y2614	rpd3Δ; hmo1Δ	exp; 24°C	0.223242
			exp; 5h 37°C	0.16647
			stat; 24°C	0.412309
			stat; 5h 37°C	0.392071
7A	y348	RPD3	exp	0.407481
			stat	0.351669
	y2919	rpd3Δ	exp	0.529239
			stat	0.455145
	y4966	RPD3; pTEF1-CF	exp	0.807587
			stat	0.809541
	y4969	RPD3; pSPT15-CF	exp	0.660217
			stat	0.533939
7C	y348	RPD3	raf	0.243764
			4h gal	0.240893
	y4970	RPD3; pGAL1_10-CF	raf	0.257567
			4h gal	0.348666
